# Supplementary material for: Multidimensional-Constrained Suspect Screening of Hydrophobic Contaminants Using Gas Chromatography-Atmospheric Pressure Chemical Ionization-Ion Mobility-Mass Spectrometry
Source: Anal Chem. 2025 Mar 6;97(10):5434–8. doi: 10.1021/acs.analchem.4c06234 (PMC11923942; doi:10.1021/acs.analchem.4c06234)
Supplement: Supplementary file 1 — ac4c06234_si_001.txt [file ac4c06234_si_001.txt]

Name: PCB 4
InChIKey: JAYCNKDKIKZTAF-UHFFFAOYSA-N
Precursor_type: [M]+
Spectrum_type: MS2
PrecursorMZ: 222.0009
Instrument_type: GC-APCI-QTOF
Instrument: Agilent 8890 GC-APCI Waters Q-cyclic IM-ToF
Ion_mode: POSITIVE
Collision_energy: Ramp 15-50 V
Formula: C12H8Cl2
RETENTIONTIME: 13.62
RETENTIONINDEX: 538390
CCS: 137.64
Num Peaks: 8
223.9968 1924 
221.9998 2601 
191.0009 2256 
190.0316 1121 
189.028 6222 
188.0345 2921 
187.0308 15629 
186.023 1912 

Name: PCB 7
InChIKey: UFNIBRDIUNVOMX-UHFFFAOYSA-N
Precursor_type: [M]+
Spectrum_type: MS2
PrecursorMZ: 222.0011
Instrument_type: GC-APCI-QTOF
Instrument: Agilent 8890 GC-APCI Waters Q-cyclic IM-ToF
Ion_mode: POSITIVE
Collision_energy: Ramp 15-50 V
Formula: C12H8Cl2
RETENTIONTIME: 14.56
RETENTIONINDEX: 577170
CCS: 137.98
Num Peaks: 11
226.9974 912 
225.9947 6690 
225.0001 5191 
223.9976 37705 
223.003 7514 
222.0006 54155 
195.9838 907 
189.0272 3257 
188.0206 2899 
187.0305 7495 
186.0232 10256

Name: PCB 18
InChIKey: DCMURXAZTZQAFB-UHFFFAOYSA-N
Precursor_type: [M]+
Spectrum_type: MS2
PrecursorMZ: 255.9623
Instrument_type: GC-APCI-QTOF
Instrument: Agilent 8890 GC-APCI Waters Q-cyclic IM-ToF
Ion_mode: POSITIVE
Collision_energy: Ramp 15-50 V
Formula: C12H7Cl3
RETENTIONTIME: 15.44
RETENTIONINDEX: 613180
CCS: 140.01
Num Peaks: 18
261.9531 496 
260.9597 691 
259.9553 4537 
258.9615 2185 
258.0352 451 
257.9583 13609 
256.9647 1919 
255.9612 13698 
225.9908 1482 
224.9868 9060 
223.9934 9269 
222.9897 52421 
221.9964 14244 
220.9926 76131 
189.0234 20595 
188.0206 151787 
187.0264 58779 
186.024 454125 

Name: PCB 20
InChIKey: SXHLTVKPNQVZGL-UHFFFAOYSA-N
Precursor_type: [M]+
Spectrum_type: MS2
PrecursorMZ: 255.9628
Instrument_type: GC-APCI-QTOF
Instrument: Agilent 8890 GC-APCI Waters Q-cyclic IM-ToF
Ion_mode: POSITIVE
Collision_energy: Ramp 15-50 V
Formula: C12H7Cl3
RETENTIONTIME: 16.59
RETENTIONINDEX: 660080
CCS: 140.68
Num Peaks: 15
262.9559 858 
261.9525 6690 
260.9584 6975 
259.9555 56756 
258.9612 20470 
257.9588 182292 
256.9518 17085 
255.9617 177060 
223.9903 3373 
189.0236 18935 
188.0208 138626 
187.0265 53630 
186.0242 419171 
185.0154 30636 
184.0077 2934 

Name: PCB 28
InChIKey: BZTYNSQSZHARAZ-UHFFFAOYSA-N
Precursor_type: [M]+
Spectrum_type: MS2
PrecursorMZ: 255.9625
Instrument_type: GC-APCI-QTOF
Instrument: Agilent 8890 GC-APCI Waters Q-cyclic IM-ToF
Ion_mode: POSITIVE
Collision_energy: Ramp 15-50 V
Formula: C12H7Cl3
RETENTIONTIME: 16.43
RETENTIONINDEX: 653550
CCS: 142.54
Num Peaks: 23
262.956 1142 
261.9528 8495 
260.9585 10067 
259.9559 76033 
258.9617 30118 
257.9593 232162 
256.9645 31331 
255.9622 226837 
254.9541 632 
224.9861 1916 
223.9955 3129 
223.994 1801 
223.9855 896 
222.9889 12341 
221.9999 2740 
221.9821 10022 
220.9916 17619 
219.9842 15981 
189.0234 17605 
188.0206 132526 
187.0264 52781 
186.024 409390 
185.0152 7528

Name: PCB 40
InChIKey: VTLYHLREPCPDKX-UHFFFAOYSA-N
Precursor_type: [M]+
Spectrum_type: MS2
PrecursorMZ: 289.924
Instrument_type: GC-APCI-QTOF
Instrument: Agilent 8890 GC-APCI Waters Q-cyclic IM-ToF
Ion_mode: POSITIVE
Collision_energy: Ramp 15-50 V
Formula: C12H6Cl4
RETENTIONTIME: 17.86
RETENTIONINDEX: 711890
CCS: 144.96
Num Peaks: 26
296.9177 553 
295.9145 3517 
294.9211 2335 
293.9172 15015 
292.9237 4691 
291.9201 31013 
290.9269 3620 
289.9229 24059 
261.9492 1281 
260.9455 7386 
259.9521 11544 
258.9483 67229 
257.9551 34417 
256.9517 206991 
255.9578 36166 
254.9546 209259 
224.9819 9784 
223.9791 84967 
222.9848 66651 
221.9825 510217 
220.9878 102472 
219.9856 756564 
188.017 1985 
187.0126 8966 
186.0192 2807 
185.0152 28960

Name: PCB 52
InChIKey: HCWZEPKLWVAEOV-UHFFFAOYSA-N
Precursor_type: [M]+
Spectrum_type: MS2
PrecursorMZ: 289.924
Instrument_type: GC-APCI-QTOF
Instrument: Agilent 8890 GC-APCI Waters Q-cyclic IM-ToF
Ion_mode: POSITIVE
Collision_energy: Ramp 15-50 V
Formula: C12H6Cl4
RETENTIONTIME: 17.10
RETENTIONINDEX: 680870
CCS: 149.21
Num Peaks: 28
297.9113 542 
296.9172 1084 
295.9143 8315 
294.9205 4983 
293.9173 37315 
292.9234 10456 
291.9204 77723 
290.9264 8059 
289.9231 57186 
261.9491 807 
260.9454 5589 
259.9522 8783 
258.9481 49614 
257.9552 26164 
256.9514 156780 
255.9579 26535 
254.9543 155720 
225.9853 599 
224.9819 10098 
223.9791 84890 
222.9848 67527 
221.9827 517744 
220.988 103298 
219.9858 768057 
188.018 1370 
187.0125 6828 
186.0197 4744 
185.0152 21699 

Name: PCB 53
InChIKey: SFTUSTXGTCCSHX-UHFFFAOYSA-N
Precursor_type: [M]+
Spectrum_type: MS2
PrecursorMZ: 289.9242
Instrument_type: GC-APCI-QTOF
Instrument: Agilent 8890 GC-APCI Waters Q-cyclic IM-ToF
Ion_mode: POSITIVE
Collision_energy: Ramp 15-50 V
Formula: C12H6Cl4
RETENTIONTIME: 16.58
RETENTIONINDEX: 659670
CCS: 144.40
Num Peaks: 19
295.9143 4486 
294.9203 3010 
293.9172 21021 
292.9234 5450 
291.9202 41298 
289.923 29475 
262.9559 858 
260.9462 5254 
258.9487 49702 
256.9517 148711 
254.9545 148135 
224.9828 11098 
223.9794 79568 
222.9858 75561 
221.9828 484142 
220.9888 112136 
219.9858 705371 
187.0126 5054 
185.0154 30636 

Name: PCB 61
InChIKey: KENZYIHFBRWMOD-UHFFFAOYSA-N
Precursor_type: [M]+
Spectrum_type: MS2
PrecursorMZ: 289.9239
Instrument_type: GC-APCI-QTOF
Instrument: Agilent 8890 GC-APCI Waters Q-cyclic IM-ToF
Ion_mode: POSITIVE
Collision_energy: Ramp 15-50 V
Formula: C12H6Cl4
RETENTIONTIME: 18.27
RETENTIONINDEX: 728660
CCS: 148.05
Num Peaks: 30
298.9144 463 
297.9112 3463 
296.9169 5410 
295.9139 40552 
294.9203 24873 
293.9174 188134 
292.9232 51768 
291.9207 388124 
290.926 38347 
289.9235 291099 
260.9445 831 
259.954 2831 
258.9479 8691 
257.9575 6775 
256.9504 24672 
255.9439 17769 
254.9532 24320 
253.9456 17851 
224.9817 7430 
223.979 64504 
222.9846 51545 
221.9824 392233 
220.9876 81090 
219.9854 596197 
218.9766 6049 
188.0184 1333 
187.0122 5564 
186.0213 3367 
185.015 17767 
184.0073 6459  

Name: PCB 101
InChIKey: LAHWLEDBADHJGA-UHFFFAOYSA-N
Precursor_type: [M]+
Spectrum_type: MS2
PrecursorMZ: 323.8849
Instrument_type: GC-APCI-QTOF
Instrument: Agilent 8890 GC-APCI Waters Q-cyclic IM-ToF
Ion_mode: POSITIVE
Collision_energy: Ramp 15-50 V
Formula: C12H5Cl5
RETENTIONTIME: 18.76
RETENTIONINDEX: 748730
CCS: 155.45
Num Peaks: 35
332.8755 808 
331.8722 5950 
330.8784 5053 
329.8753 36962 
328.8816 16290 
327.8788 117142 
326.8846 25469 
325.8819 181341 
324.8874 15006 
323.8845 108265 
296.9037 1363 
295.9104 2798 
294.9063 16898 
293.9135 13612 
292.9093 77054 
291.9165 28231 
290.9123 155273 
289.9194 21936 
288.9151 116533 
260.9401 3287 
259.9374 26265 
258.9432 30018 
257.9405 237326 
256.9464 96463 
255.944 760634 
254.9492 99845 
253.9469 774259 
222.9713 2149 
221.9785 3218 
220.9735 12412 
219.9808 5208 
218.9767 19522 
186.0045 2409 
185.0105 986 
184.0073 7575 
  
Name: PCB 110
InChIKey: ARXHIJMGSIYYRZ-UHFFFAOYSA-N
Precursor_type: [M]+
Spectrum_type: MS2
PrecursorMZ: 323.8852
Instrument_type: GC-APCI-QTOF
Instrument: Agilent 8890 GC-APCI Waters Q-cyclic IM-ToF
Ion_mode: POSITIVE
Collision_energy: Ramp 15-50 V
Formula: C12H5Cl5
RETENTIONTIME: 19.42
RETENTIONINDEX: 775830
CCS: 152.90
Num Peaks: 35
332.8766 1969 
331.8726 14946 
330.879 14296 
329.8756 92259 
328.8817 41014 
327.8789 295034 
326.8845 63094 
325.8822 457814 
324.8872 38533 
323.8847 275385 
296.9031 1293 
295.9134 2743 
294.9072 9256 
293.9144 12596 
292.9096 33134 
291.9159 29517 
290.912 61544 
289.9118 27170 
288.9148 46269 
260.9402 4354 
259.9374 28659 
258.9431 34348 
257.9407 248393 
256.9464 103617 
255.9442 789893 
254.9494 108460 
253.9471 815011 
223.9767 1402 
222.9714 6405 
221.981 5191 
220.9736 15501 
219.9738 4774 
218.9765 24233 
217.9688 7368 
184.0074 7641 
 
Name: PCB 118
InChIKey: IUTPYMGCWINGEY-UHFFFAOYSA-N
Precursor_type: [M]+
Spectrum_type: MS2
PrecursorMZ: 323.8849
Instrument_type: GC-APCI-QTOF
Instrument: Agilent 8890 GC-APCI Waters Q-cyclic IM-ToF
Ion_mode: POSITIVE
Collision_energy: Ramp 15-50 V
Formula: C12H5Cl5
RETENTIONTIME: 19.93
RETENTIONINDEX: 796810
CCS: 156.06
Num Peaks: 32
332.8756 2275 
331.8724 20759 
330.8785 17465 
329.8754 126002 
328.8814 54693 
327.879 405876 
326.8844 83195 
325.8822 627108 
324.8871 52202 
323.8846 385614 
294.9072 3787 
293.9147 6355 
292.9097 15895 
291.9144 14518 
290.9118 31574 
289.9084 25516 
288.9145 23723 
287.907 15507 
259.9375 19915 
258.9432 24115 
257.9404 186229 
256.9463 79015 
255.9439 606361 
254.949 84503 
253.9468 624270 
252.9379 4409 
220.9736 10115 
219.9734 1974 
218.9765 16485 
217.9686 6343 
186.0046 1374 
184.0073 4811 

Name: PCB 128
InChIKey: BTAGRXWGMYTPBY-UHFFFAOYSA-N
Precursor_type: [M]+
Spectrum_type: MS2
PrecursorMZ: 357.846
Instrument_type: GC-APCI-QTOF
Instrument: Agilent 8890 GC-APCI Waters Q-cyclic IM-ToF
Ion_mode: POSITIVE
Collision_energy: Ramp 15-50 V
Formula: C12H4Cl6
RETENTIONTIME: 21.30
RETENTIONINDEX: 853340
CCS: 158.12
Num Peaks: 40
367.8306 2535 
366.837 2582 
365.8333 18028 
364.8397 9892 
363.8366 74327 
362.8428 22308 
361.84 171338 
360.8457 27919 
359.8431 214346 
358.8484 14252 
357.8454 106069 
331.8687 1248 
330.8649 9284 
328.8676 58053 
327.8747 30555 
326.8708 176625 
325.8776 47299 
324.874 271351 
323.8803 28829 
322.8765 164128 
295.8959 5408 
294.9016 9063 
293.8986 68909 
292.9046 43576 
291.902 334074 
290.9078 90675 
289.9053 707236 
288.9107 69825 
287.908 538719 
257.9395 1171 
256.9333 3272 
255.9413 3673 
254.9352 9730 
253.9447 3333 
252.938 10443 
221.9629 703 
220.9692 675 
219.9657 4927 
218.9713 884 
217.9687 8008 

Name: PCB 136
InChIKey: FZFUUSROAHKTTF-UHFFFAOYSA-N
Precursor_type: [M]+
Spectrum_type: MS2
PrecursorMZ: 357.8462
Instrument_type: GC-APCI-QTOF
Instrument: Agilent 8890 GC-APCI Waters Q-cyclic IM-ToF
Ion_mode: POSITIVE
Collision_energy: Ramp 15-50 V
Formula: C12H4Cl6
RETENTIONTIME: 19.37
RETENTIONINDEX: 773770
CCS: 155.08
Num Peaks: 37
368.8294 485 
367.8309 3449 
366.8375 3432 
365.8335 23266 
364.8399 12273 
363.8369 94388 
362.843 29264 
361.8402 223475 
360.846 36262 
359.8431 275491 
358.8489 18124 
357.8457 140158 
330.8645 3861 
328.8676 22938 
326.8705 70722 
325.8784 17260 
324.8737 111291 
323.8812 10361 
322.8763 67078 
296.8997 1134 
295.896 7517 
294.9019 12051 
293.8989 91292 
292.9049 58607 
291.9023 442315 
290.9081 119821 
289.9056 934198 
288.911 93203 
287.9083 719505 
256.9326 5525 
254.9353 17298 
253.9446 2849 
252.9382 19709 
252.8953 736 
221.9635 1649 
219.9658 11973 
217.9689 15674 

Name: PCB 138
InChIKey: RPUMZMSNLZHIGZ-UHFFFAOYSA-N
Precursor_type: [M]+
Spectrum_type: MS2
PrecursorMZ: 357.8458
Instrument_type: GC-APCI-QTOF
Instrument: Agilent 8890 GC-APCI Waters Q-cyclic IM-ToF
Ion_mode: POSITIVE
Collision_energy: Ramp 15-50 V
Formula: C12H4Cl6
RETENTIONTIME: 20.81
RETENTIONINDEX: 833110
CCS: 159.68
Num Peaks: 40
368.8341 738 
366.8371 3515 
365.8335 23549 
364.8397 13752 
363.8366 101928 
362.8426 30751 
361.8401 237657 
360.8456 37996 
359.8431 293736 
358.8486 19410 
357.8455 148046 
331.8688 1282 
330.865 8416 
329.8718 9284 
328.8675 54573 
327.8747 30070 
326.8707 167247 
325.8776 47530 
324.8738 261309 
323.8803 27893 
322.8764 156842 
294.9015 10805 
293.8985 82954 
292.9045 51705 
291.9019 398635 
290.9076 109474 
289.9053 848264 
288.9105 84512 
287.9079 654299 
257.9379 1245 
256.9321 3697 
255.9407 4065 
254.9352 11432 
253.9427 4916 
252.9377 11756 
221.9622 804 
220.9689 632 
219.9657 5904 
218.972 1327 
217.9686 9244 
 
Name: PCB 149
InChIKey: LKHLFUVHHXCNJH-UHFFFAOYSA-N
Precursor_type: [M]+
Spectrum_type: MS2
PrecursorMZ: 357.8462
Instrument_type: GC-APCI-QTOF
Instrument: Agilent 8890 GC-APCI Waters Q-cyclic IM-ToF
Ion_mode: POSITIVE
Collision_energy: Ramp 15-50 V
Formula: C12H4Cl6
RETENTIONTIME: 19.84
RETENTIONINDEX: 793110
CCS: 158.29
Num Peaks: 41
368.8307 440 
367.8309 2197 
366.8374 2680 
365.8335 16891 
364.8401 9395 
363.8369 70463 
362.8429 20780 
361.8402 166971 
360.846 26762 
359.8432 206120 
358.8488 13088 
357.8455 101695 
331.8692 1093 
330.865 8362 
329.8718 9252 
328.8678 53908 
327.8749 30458 
326.8709 167858 
325.8778 45930 
324.874 256522 
323.8806 27057 
322.8766 154696 
296.8987 881 
295.8961 7530 
294.9019 11777 
293.8987 91169 
292.9503 1470 
292.9048 56063 
291.9022 439071 
290.908 120737 
289.9056 929548 
288.9108 93611 
287.9083 718018 
256.9326 4098 
254.9354 13617 
252.9381 14371 
221.9624 789 
220.9694 756 
219.966 7045 
218.9724 1468 
217.9687 11157 

Name: PCB 153
InChIKey: MVWHGTYKUMDIHL-UHFFFAOYSA-N
Precursor_type: [M]+
Spectrum_type: MS2
PrecursorMZ: 357.846
Instrument_type: GC-APCI-QTOF
Instrument: Agilent 8890 GC-APCI Waters Q-cyclic IM-ToF
Ion_mode: POSITIVE
Collision_energy: Ramp 15-50 V
Formula: C12H4Cl6
RETENTIONTIME: 20.32
RETENTIONINDEX: 812890
CCS: 161.05
Num Peaks: 44
369.8287 522 
368.8333 652 
367.8305 3872 
366.8368 4039 
365.8334 27504 
364.8397 14845 
363.8367 111097 
362.8426 33234 
361.8401 259053 
360.8455 40968 
359.8431 323402 
358.8485 20712 
357.8455 164388 
331.8689 947 
330.865 5647 
329.8721 7077 
328.8675 34779 
327.8751 20512 
326.8707 108529 
325.8778 31601 
324.8736 165477 
323.8806 19308 
322.8762 101082 
296.8995 752 
295.8958 5720 
294.9017 8681 
293.8985 68587 
292.9045 42411 
291.9019 333708 
290.9077 89606 
289.9053 704660 
288.9106 69528 
287.908 539226 
257.9395 1267 
256.9329 2988 
255.9417 4202 
254.9351 8861 
253.9441 4277 
252.938 9813 
221.9636 674 
220.9687 545 
219.9661 4094 
218.9728 1022 
217.9686 7013 

Name: PCB 170
InChIKey: RMPWIIKNWPVWNG-UHFFFAOYSA-N
Precursor_type: [M]+
Spectrum_type: MS2
PrecursorMZ: 391.8069
Instrument_type: GC-APCI-QTOF
Instrument: Agilent 8890 GC-APCI Waters Q-cyclic IM-ToF
Ion_mode: POSITIVE
Collision_energy: Ramp 15-50 V
Formula: C12H3Cl7
RETENTIONTIME: 22.52
RETENTIONINDEX: 903690
CCS: 165.18
Num Peaks: 47
402.7948 501 
401.2342 379 
400.7985 4111 
399.7946 36188 
398.801 14857 
397.798 119851 
396.8041 28948 
395.8013 229298 
394.8071 30260 
393.8042 231923 
392.8099 13011 
391.8065 98790 
367.8269 793 
366.8229 3599 
365.8299 4402 
364.8258 25020 
363.8329 17601 
362.8287 104285 
361.8356 39820 
360.8321 246799 
359.8386 48922 
358.835 306486 
357.8413 25365 
356.8376 153713 
331.854 766 
330.8604 2077 
329.8565 18131 
328.8628 16088 
327.8596 114023 
326.8658 47971 
325.8631 366405 
324.8689 76815 
323.8663 577254 
322.8717 48125 
321.8688 356523 
292.8904 695 
291.9002 1636 
290.8936 3109 
289.9031 3740 
288.8967 6620 
287.9063 2495 
286.8989 5046 
255.9241 1448 
254.9296 520 
253.9271 4528 
252.9324 611 
251.9299 5184 

Name: PCB 180
InChIKey: WBHQEUPUMONIKF-UHFFFAOYSA-N
Precursor_type: [M]+
Spectrum_type: MS2
PrecursorMZ: 391.8065
Instrument_type: GC-APCI-QTOF
Instrument: Agilent 8890 GC-APCI Waters Q-cyclic IM-ToF
Ion_mode: POSITIVE
Collision_energy: Ramp 15-50 V
Formula: C12H3Cl7
RETENTIONTIME: 22.03
RETENTIONINDEX: 883480
CCS: 166.55
Num Peaks: 38
401.7915 4232 
400.7979 2661 
399.7944 24638 
398.8004 9128 
397.7975 77821 
396.8037 18333 
395.8005 144397 
394.8068 18102 
393.8034 150803 
392.8093 8240 
391.8061 63984 
366.8227 1100 
365.8295 1640 
364.8254 9244 
363.8326 6426 
362.8283 38850 
361.8354 15395 
360.8312 91013 
359.8385 19820 
358.8342 113477 
357.8412 10234 
356.8369 59147 
329.8565 8410 
328.8626 6950 
327.859 51182 
326.8655 21968 
325.8623 160184 
324.8684 34260 
323.8653 252473 
322.8714 21412 
321.868 158082 
290.8938 1269 
289.9033 2175 
288.8972 2239 
287.9064 1468 
286.8987 2051 
253.9271 1646 
251.9292 1407 

Name: PCB 187
InChIKey: UDMZPLROONOSEF-UHFFFAOYSA-N
Precursor_type: [M]+
Spectrum_type: MS2
PrecursorMZ: 391.8067
Instrument_type: GC-APCI-QTOF
Instrument: Agilent 8890 GC-APCI Waters Q-cyclic IM-ToF
Ion_mode: POSITIVE
Collision_energy: Ramp 15-50 V
Formula: C12H3Cl7
RETENTIONTIME: 21.06
RETENTIONINDEX: 843430
CCS: 166.54
Num Peaks: 48
402.7958 496 
401.7915 6239 
400.7981 3904 
399.7944 36205 
398.8007 14671 
397.7977 117204 
396.8039 28144 
395.801 224817 
394.8068 29447 
393.8038 228514 
392.8095 12869 
391.8062 98305 
367.827 836 
366.8229 4102 
365.8294 4761 
364.8255 27439 
363.8325 17547 
362.8286 112075 
361.8355 43228 
360.8319 262738 
359.8384 53923 
358.8349 326385 
357.8412 26707 
356.8373 165825 
331.854 903 
330.8594 2207 
329.8564 20076 
328.8625 18219 
327.8594 128343 
326.8657 56372 
325.863 414708 
324.8687 87336 
323.8661 654814 
322.8715 53354 
321.8687 401631 
292.8909 802 
291.9002 2578 
290.8935 3594 
289.9031 5416 
288.8962 7392 
287.9051 4318 
286.8988 5548 
255.924 1695 
254.9292 646 
253.9271 5644 
252.9329 662 
251.9301 5654 
250.9681 2338 

Name: PCB 200
InChIKey: HHXNVASVVVNNDG-UHFFFAOYSA-N
Precursor_type: [M]+
Spectrum_type: MS2
PrecursorMZ: 425.7686
Instrument_type: GC-APCI-QTOF
Instrument: Agilent 8890 GC-APCI Waters Q-cyclic IM-ToF
Ion_mode: POSITIVE
Collision_energy: Ramp 15-50 V
Formula: C12H2Cl8
RETENTIONTIME: 22.22
RETENTIONINDEX: 891320
CCS: 167.33
Num Peaks: 49
439.7454 457 
437.7511 3509 
436.7567 2112 
435.7535 24681 
434.7598 11134 
433.7567 106346 
432.7627 30120 
431.7601 274851 
430.7655 51193 
429.7634 439288 
428.7684 47690 
427.7661 392549 
426.7712 18065 
425.7684 147264 
401.7916 546 
400.785 2115 
399.7931 3022 
398.7876 11553 
397.7959 11854 
396.7904 38330 
395.7988 22789 
394.7933 73702 
393.8019 23809 
392.7959 77157 
391.8045 10410 
390.7989 34432 
366.8179 1115 
365.8152 5171 
364.8215 5627 
363.8179 36827 
362.8242 20895 
361.821 152914 
360.8273 48217 
359.8243 370453 
358.8302 62069 
357.8274 481725 
356.8329 31611 
355.8298 244916 
327.8591 1323 
326.8514 965 
325.8614 4558 
324.8556 2998 
323.8644 6086 
322.8578 4996 
321.8676 4494 
320.86 3181 
289.8851 1481 
287.8881 3018 
285.8915 2705 
 
Name: 1,2,3,4-Tetrachlorobenzene
InChIKey: GBDZXPJXOMHESU-UHFFFAOYSA-N
Precursor_type: [M]+
Spectrum_type: MS2
PrecursorMZ: 213.8916
Instrument_type: GC-APCI-QTOF
Instrument: Agilent 8890 GC-APCI Waters Q-cyclic IM-ToF
Ion_mode: POSITIVE
Collision_energy: Ramp 15-50 V
Formula: C6H2Cl4
RETENTIONTIME: 9.99
RETENTIONINDEX: 381120
CCS: 135.67
Num Peaks: 15
219.8819 7475 
218.8883 2146 
217.885 33545 
216.8914 4195 
215.8883 64026 
214.8939 3264 
213.8909 46151 
184.9133 1093 
183.9189 697 
182.9157 9815 
181.9198 2572 
180.9187 26674 
179.9184 3130 
178.9215 24025 
177.9139 2051 

Name: Pentachlorobenzene
InChIKey: CEOCDNVZRAIOQZ-UHFFFAOYSA-N
Precursor_type: [M]+
Spectrum_type: MS2
PrecursorMZ: 247.8532
Instrument_type: GC-APCI-QTOF
Instrument: Agilent 8890 GC-APCI Waters Q-cyclic IM-ToF
Ion_mode: POSITIVE
Collision_energy: Ramp 15-50 V
Formula: C6HCl5
RETENTIONTIME: 12.41
RETENTIONINDEX: 487650
CCS: 135.24
Num Peaks: 28
255.8405 6984 
254.8468 2966 
253.8434 42385 
252.8498 8422 
251.8469 130099 
250.8524 13159 
249.8501 195268 
248.8552 7831 
247.8527 114866 
220.8712 695 
219.8788 804 
218.8743 9112 
217.8814 3877 
216.8774 42291 
215.8827 8500 
214.8805 86307 
213.8809 8604 
212.8833 64273 
211.8753 2976 
183.9052 712 
182.9009 1124 
181.9076 7752 
180.9014 9521 
179.9107 23238 
178.9034 27113 
177.9135 22686 
176.9061 25397 
141.9356 719 

Name: 2,4'-DDE
InChIKey: ZDYJWDIWLRZXDB-UHFFFAOYSA-N
Precursor_type: [M]+
Spectrum_type: MS2
PrecursorMZ: 315.9398
Instrument_type: GC-APCI-QTOF
Instrument: Agilent 8890 GC-APCI Waters Q-cyclic IM-ToF
Ion_mode: POSITIVE
Collision_energy: Ramp 15-50 V
Formula: C14H8Cl4
RETENTIONTIME: 18.69
RETENTIONINDEX: 745860
CCS: 154.54
Num Peaks: 36
322.9321 564 
321.9302 3623 
320.9358 2516 
319.9328 16364 
318.9392 5078 
317.9356 31842 
316.9419 3802 
315.9384 23034 
286.9619 1559 
285.9678 2870 
284.9639 15346 
283.9699 9313 
282.9666 47321 
281.9599 14826 
280.9695 46140 
279.9616 12747 
250.9978 25150 
249.9951 170462 
249.0009 158251 
247.9987 1042189 
247.0039 248997 
246.0018 1530800 
244.9926 21203 
234.9896 2195 
232.9921 3323 
221.9816 2687 
219.9843 3875 
213.028 15549 
212.0258 23878 
211.0303 48923 
210.0233 64548 
209.0158 1052 
201.0273 878 
199.0307 10832 
176.0621 89867 
175.054 10361 

Name: 4,4'-DDE
InChIKey: NALAUFMZDQSAOJ-BUHFOSPRSA-N
Precursor_type: [M]+
Spectrum_type: MS2
PrecursorMZ: 315.94
Instrument_type: GC-APCI-QTOF
Instrument: Agilent 8890 GC-APCI Waters Q-cyclic IM-ToF
Ion_mode: POSITIVE
Collision_energy: Ramp 15-50 V
Formula: C14H8Cl4
RETENTIONTIME: 19.31
RETENTIONINDEX: 771310
CCS: 159.06
Num Peaks: 41
323.9277 1355 
322.9334 2914 
321.9301 17462 
320.9362 12319 
319.9335 79341 
318.939 25495 
317.9368 163494 
316.9419 19360 
315.9394 123641 
286.9615 2825 
285.9653 4516 
284.9637 25164 
283.963 21056 
282.9666 76782 
281.9611 43240 
280.9693 76348 
279.9619 39814 
252.0007 1083 
250.9981 20167 
249.9952 136704 
249.0009 126574 
247.9987 842655 
247.0038 200531 
246.0019 1255116 
244.9926 19667 
243.9846 1080 
236.9872 3207 
235.9931 2885 
234.9898 19571 
233.9961 4730 
232.9926 29680 
213.0279 9908 
212.0233 18575 
211.0302 29666 
210.0234 47449 
209.016 1213 
178.0686 585 
177.0654 8523 
176.0623 56614 
175.0539 6330 
174.0463 2500

Name: α-Endosulfan
InChIKey: RDYMFSUJUZBWLH-AZVNHNRSSA-N
Precursor_type: [M+H]+
Spectrum_type: MS2
PrecursorMZ: 404.8259
Instrument_type: GC-APCI-QTOF
Instrument: Agilent 8890 GC-APCI Waters Q-cyclic IM-ToF
Ion_mode: POSITIVE
Collision_energy: Ramp 15-50 V
Formula: C9H6Cl6O3S
RETENTIONTIME: 18.91
RETENTIONINDEX: 754880
CCS: 163.16
Num Peaks: 61
408.8192 624 
406.8232 815 
404.8264 354
328.8435 697 
326.847 1806 
324.8494 2000 
322.8519 1003 
292.8673 1354 
291.8743 632 
290.8698 3919 
289.8779 966 
288.8727 5914 
287.8811 701 
286.8757 3461 
278.8732 2014 
276.8743 3121 
274.8758 1743 
272.9043 531 
270.906 911 
268.9102 811 
262.857 615 
257.8977 862 
256.8923 1572 
255.9003 3761 
254.8954 6741 
253.9029 7779 
252.8964 12471 
251.906 5820 
250.8988 9332 
246.9041 497 
245.9166 794 
244.9087 2311 
243.918 1605 
242.9111 4904 
241.9179 1474 
240.9147 4278 
240.9147 3459 
239.9046 655 
238.8989 1064 
237.9345 506 
235.9373 1339 
234.9309 1507 
233.9405 1226 
232.9323 1327 
230.8932 655 
228.8958 1449 
226.8985 1137 
220.9316 2760 
219.9383 1085 
218.9346 8341 
217.9395 1572 
216.9375 8459 
208.9403 2231 
207.9417 1549 
206.9346 3177 
205.9361 1529 
204.9373 4272 
203.9298 1433 
171.9656 1712 
170.9754 1072 
169.9684 2474 

Name: β-Endosulfan
InChIKey: RDYMFSUJUZBWLH-AZVNHNRSSA-N
Precursor_type: [M+H]+
Spectrum_type: MS2
PrecursorMZ: 404.8258
Instrument_type: GC-APCI-QTOF
Instrument: Agilent 8890 GC-APCI Waters Q-cyclic IM-ToF
Ion_mode: POSITIVE
Collision_energy: Ramp 15-50 V
Formula: C9H6Cl6O3S
RETENTIONTIME: 20.04
RETENTIONINDEX: 801350
CCS: 162.35
Num Peaks: 11
292.8675 113
291.8782 297
290.8707 695
289.9055 209
286.8742 1569
256.9034 1590
254.8938 983
253.9034 1433
252.9630 28
251.9064 1096
250.8992 1901


Name: Isodrin
InChIKey: QBYJBZPUGVGKQQ-DIFDVCDBSA-N
Precursor_type: [M]+
Spectrum_type: MS2
PrecursorMZ: 361.8766
Instrument_type: GC-APCI-QTOF
Instrument: Agilent 8890 GC-APCI Waters Q-cyclic IM-ToF
Ion_mode: POSITIVE
Collision_energy: Ramp 15-50 V
Formula: C12H8Cl6
RETENTIONTIME: 18.04
RETENTIONINDEX: 719250
CCS: 150.98
Num Peaks: 60
367.8679 1730 
366.8753 1090 
365.8707 3862 
364.8785 1075 
363.8731 4748 
361.876 2305 
332.8989 1831 
330.901 5179 
329.8982 1594 
329.8982 1565 
328.9043 7921 
327.8992 1609 
326.9066 4621 
296.9221 1295 
295.929 1182 
294.9247 6453 
293.9309 2506 
292.9272 12714 
291.9354 1527 
291.934 1140 
290.9304 9913 
289.9222 837
259.9549 5426 
258.9523 5753 
257.9577 15956 
256.952 13744 
255.9605 15375 
254.9533 13362 
252.8963 1479 
247.0075 1121 
245.9567 1194 
244.9514 2085 
243.9602 1121 
242.9532 1925 
231.9427 2399 
231.9008 4121 
230.8928 1367 
229.9456 2118 
229.9034 8004 
228.8965 2889 
227.9064 5668 
226.8988 1655 
224.9863 1733 
223.9835 3729 
222.9883 13494 
221.9824 20726 
220.9913 19351 
219.9841 27651 
198.9286 2001 
197.9356 1803 
196.9314 18996 
195.9385 5806 
194.9345 59990 
192.9373 58768 
188.02 3008 
187.0288 1500 
186.0228 9284 
183.9236 2688 
181.9264 8640 
179.9294 8425 
 
Name: Endrin
InChIKey: DFBKLUNHFCTMDC-UHFFFAOYSA-N
Precursor_type: [M+H]+
Spectrum_type: MS2
PrecursorMZ: 377.8714
Instrument_type: GC-APCI-QTOF
Instrument: Agilent 8890 GC-APCI Waters Q-cyclic IM-ToF
Ion_mode: POSITIVE
Collision_energy: Ramp 15-50 V
Formula: C12H8Cl6O
RETENTIONTIME: 19.43
RETENTIONINDEX: 776240
CCS: 157.95
Num Peaks: 58
310.919 709 
309.9107 554 
308.9214 1143 
307.9144 1194 
306.9259 1012 
305.9178 905 
282.9234 880 
280.9089 1680 
279.9179 830 
278.9126 3470 
278.8699 581 
277.92 688 
276.9146 2435 
276.8728 1053 
274.8753 702 
273.9527 1029 
272.9462 1231 
271.9373 1175 
270.9484 1507 
269.9414 1356 
266.9117 2104 
264.9144 1371 
262.857 5887 
260.86 3966 
252.8964 1741 
250.8993 1198 
246.9481 1893 
245.957 2036 
244.9506 6560 
243.96 1570 
242.9537 6208 
242.8937 735 
240.8961 1188 
238.9827 986 
238.8992 760 
237.9767 2753 
236.9867 1448 
235.9796 4460 
233.9398 1926 
231.9426 5774 
230.8931 1170 
229.9456 6041 
228.8962 2029 
226.8988 1625 
223.9767 1402 
221.981 5191 
219.9738 4774 
218.9344 2158 
216.9375 2299 
210.9892 1596 
208.9842 2001 
207.983 1171 
206.9763 2859 
206.9327 691 
205.9266 1318 
204.9363 635 
203.9297 1696 
173.0151 1862 
 
Name: Dieldrin
InChIKey: DFBKLUNHFCTMDC-PICURKEMSA-N
Precursor_type: [M]+
Spectrum_type: MS2
PrecursorMZ: 377.8715
Instrument_type: GC-APCI-QTOF
Instrument: Agilent 8890 GC-APCI Waters Q-cyclic IM-ToF
Ion_mode: POSITIVE
Collision_energy: Ramp 15-50 V
Formula: C12H8Cl6O
RETENTIONTIME: 19.84
RETENTIONINDEX: 793110
CCS: 151.16
Num Peaks: 125
385.8599 645 
384.868 526 
383.8622 2576 
382.8713 1240 
381.8654 5995 
380.8731 1489 
379.8684 7729 
378.8756 898 
377.8707 3872 
350.8909 1130 
349.8964 1005 
348.8938 7290 
347.899 3126 
346.8963 22650 
345.9026 4643 
344.8994 34603 
343.9052 2946 
342.9021 21465 
328.8853 1064 
326.8892 1463 
324.8927 935 
320.8985 1770 
319.9026 873 
318.8986 6536 
317.9032 1466 
316.8983 11857 
315.9021 1272 
314.896 11527 
313.8948 586 
312.9185 451
312.8914 4862 
311.9236 512 
310.9195 4070 
309.9262 1193 
308.9226 8122 
307.9288 872 
307.8961 580 
306.9251 6055 
303.9024 1099 
293.9163 1143 
291.9184 2423 
289.9227 1372 
284.9215 3396 
283.9278 2355 
282.9242 15494 
281.9284 5919 
280.9248 32967 
279.9259 5638 
278.9218 37370 
277.9204 2816 
276.9145 14666 
275.9496 1658 
274.9442 3200 
273.9522 5122 
272.9459 9877 
271.9554 5045 
270.9484 9428 
268.9096 642 
266.9112 1308 
265.9041 1343 
264.9142 1154 
264.854 1268 
263.9069 1279 
262.8569 1707 
260.8597 998 
258.9461 1041 
257.9393 2719 
256.9494 3054 
255.9422 9180 
254.9534 2880 
254.8938 2308 
253.9446 9416 
252.8964 5065 
250.899 3962 
249.989 1135 
249.9514 904 
248.9891 5463 
248.9456 2108 
247.9543 8933 
246.9488 18261 
245.9572 27672 
244.9507 54958 
243.9599 28156 
242.9529 53925 
241.944 3228 
240.9378 8457 
239.9741 1801 
238.9828 4168 
237.9767 10924 
236.9854 6705 
235.9793 16641 
234.9716 1756 
233.9392 1344 
231.943 4494 
230.9516 733 
230.8924 889 
229.9452 5398 
228.8959 1752 
226.899 1145 
221.9819 1413 
220.932 2497 
219.9842 2001 
219.9401 1108 
218.9347 7719 
217.9424 988 
216.9375 8259 
215.8871 661 
213.8905 541 
212.9863 2928 
211.9916 3047 
210.9888 21184 
208.9916 24545 
207.9831 8885 
206.9762 14286 
197.9813 2624 
196.9318 1430 
195.9839 4084 
194.9344 3995 
192.9374 3956 
184.973 3593 
182.9762 5658 
180.9373 1733 
176.9685 2247 
174.9713 3151 
170.9755 642 

Name: PBDE 28
InChIKey: UPNBETHEXPIWQX-UHFFFAOYSA-N
Precursor_type: [M]+
Spectrum_type: MS2
PrecursorMZ: 403.8061
Instrument_type: GC-APCI-QTOF
Instrument: Agilent 8890 GC-APCI Waters Q-cyclic IM-ToF
Ion_mode: POSITIVE
Collision_energy: Ramp 15-50 V
Formula: C12H7Br3O
RETENTIONTIME: 20.07
RETENTIONINDEX: 802580
CCS: 154.31
Num Peaks: 36
410.8035 1509 
409.8001 14048 
408.8058 5477 
407.8023 44378 
406.8075 5962 
405.8043 44723 
404.8096 1930 
403.8059 14670 
329.8913 2666 
328.8947 726 
327.8924 5868 
325.8935 3243 
323.8787 573 
301.892 690 
300.8879 4849 
299.894 1349 
298.8901 10663 
297.896 696 
296.892 5363 
252.8516 1089 
251.8601 579 
250.8535 2398 
249.9724 2118 
248.9695 30742 
247.9668 234189 
246.9716 31453 
245.9688 237668 
224.8562 1184 
222.8579 2384 
220.8607 1300 
219.9705 1050 
217.9723 983 
216.9647 629 
169.0607 742 
168.0566 6132 
167.0494 3371 

Name: PBDE 35
InChIKey: CDVYKQPKJYPWRO-UHFFFAOYSA-N
Precursor_type: [M]+
Spectrum_type: MS2
PrecursorMZ: 403.8059
Instrument_type: GC-APCI-QTOF
Instrument: Agilent 8890 GC-APCI Waters Q-cyclic IM-ToF
Ion_mode: POSITIVE
Collision_energy: Ramp 15-50 V
Formula: C12H7Br3O
RETENTIONTIME: 20.27
RETENTIONINDEX: 810830
CCS: 154.86
Num Peaks: 40
410.8039 2380 
409.7999 21615 
408.8055 8378 
407.8022 66764 
406.8073 8713 
405.8042 68178 
404.8092 2906 
403.8058 22183 
328.8816 1900 
327.89 1802 
326.8845 3493 
325.8779 5246 
324.8856 1602 
323.8789 2405 
301.8914 5075 
300.8879 40104 
299.8934 10323 
298.89 81305 
297.8953 5124 
296.892 40908 
274.8726 589 
272.8746 1584 
270.8757 790 
253.8598 776 
251.8606 1614 
249.972 551 
248.9694 6612 
247.9662 55987 
246.9709 8065 
245.9683 54441 
244.9598 783 
236.857 658 
234.8586 1511 
232.8604 675 
220.9773 1818 
219.9709 6036 
218.9683 2357 
217.9728 6089 
216.9649 1986 
167.0491 5175 

Name: PBDE 47
InChIKey: XYBSIYMGXVUVGY-UHFFFAOYSA-N
Precursor_type: [M]+
Spectrum_type: MS2
PrecursorMZ: 481.717
Instrument_type: GC-APCI-QTOF
Instrument: Agilent 8890 GC-APCI Waters Q-cyclic IM-ToF
Ion_mode: POSITIVE
Collision_energy: Ramp 15-50 V
Formula: C12H6Br4O
RETENTIONTIME: 22.18
RETENTIONINDEX: 889670
CCS: 162.71
Num Peaks: 49
490.713 2327 
489.7092 18007 
488.7146 9467 
487.7113 78478 
486.7163 14411 
485.7136 119763 
484.7184 10244 
483.7152 80708 
482.721 2481 
481.7169 19725 
409.7999 3198 
408.8023 1585 
407.8013 10145 
406.8005 2618 
405.8027 10990 
404.7976 1797 
402.797 442 
380.7968 1257 
379.8032 465 
378.7988 4448 
376.8008 4381 
374.8027 1461 
330.7902 472 
329.88 3342 
328.8785 32833 
327.8755 242914 
326.8805 65387 
325.878 501437 
324.8823 33302 
323.8794 249416 
252.8514 2726 
251.8581 570 
250.8532 5920 
248.9682 1635 
248.8555 3032 
247.9656 14830 
246.9593 11929 
245.9676 14496 
244.9601 11092 
236.8562 1257 
234.8585 2741 
232.8601 1201 
224.856 2347 
222.858 5350 
220.8602 2619 
219.9659 1884 
218.9631 14648 
217.9684 1781 
216.9649 14735 

Name: PBDE 49
InChIKey: QWVDUBDYUPHNHY-UHFFFAOYSA-N
Precursor_type: [M]+
Spectrum_type: MS2
PrecursorMZ: 481.7169
Instrument_type: GC-APCI-QTOF
Instrument: Agilent 8890 GC-APCI Waters Q-cyclic IM-ToF
Ion_mode: POSITIVE
Collision_energy: Ramp 15-50 V
Formula: C12H6Br4O
RETENTIONTIME: 21.84
RETENTIONINDEX: 875640
CCS: 163.07
Num Peaks: 41
490.7133 942 
489.7092 8205 
488.7144 4282 
487.711 33783 
486.7168 6375 
485.7133 53806 
484.7186 4517 
483.7153 35069 
482.7209 1256 
481.7169 8980 
409.7994 2889 
408.8033 1311 
407.8014 9915 
406.8004 1764 
405.8026 10694 
404.7968 1249 
403.8044 3841 
401.7902 401 
329.8809 3746 
328.8785 37149 
327.8756 277702 
326.8805 74546 
325.878 575041 
324.8825 36970 
323.8795 283925 
252.8506 1055 
250.8533 2053 
248.9693 1772 
248.8551 1299 
247.9657 14970 
246.959 12508 
245.9676 14909 
244.9603 12559 
234.8586 961 
224.8562 1008 
222.8581 1982 
220.8607 979 
219.9663 1482 
218.9631 13043 
217.9684 1750 
216.9652 13472 

Name: PBDE 66
InChIKey: DHUMTYRHKMCVAG-UHFFFAOYSA-N
Precursor_type: [M]+
Spectrum_type: MS2
PrecursorMZ: 481.7172
Instrument_type: GC-APCI-QTOF
Instrument: Agilent 8890 GC-APCI Waters Q-cyclic IM-ToF
Ion_mode: POSITIVE
Collision_energy: Ramp 15-50 V
Formula: C12H6Br4O
RETENTIONTIME: 22.51
RETENTIONINDEX: 903280
CCS: 163.83
Num Peaks: 48
490.713 1204 
489.7088 8783 
488.7146 4585 
487.711 35821 
486.7168 7165 
485.7132 55848 
483.7151 36829 
482.7202 1128 
481.7166 9562 
409.8 2925 
408.8051 1024 
407.8014 9331 
406.8049 1637 
405.802 10748 
404.8068 464 
403.8007 4375 
401.7894 560 
380.7967 1839 
379.8019 610 
378.7989 5441 
377.8049 587 
376.8007 5947 
374.8033 1955 
329.8794 3485 
328.8784 32327 
327.8755 236917 
326.8806 64496 
325.878 494460 
324.8825 32645 
323.8795 244885 
252.8511 1206 
250.8535 2775 
248.969 1241 
248.8552 1421 
247.9657 13234 
246.9588 9976 
245.9677 13074 
244.96 10110 
236.8564 2269 
234.8582 4715 
232.8601 2256 
224.8562 1141 
222.8577 2207 
220.8607 1203 
219.9663 1510 
218.9631 11489 
217.9688 1515 
216.9649 11302 

Name: PBDE 77
InChIKey: RYGLOWMCGZHYRQ-UHFFFAOYSA-N
Precursor_type: [M]+
Spectrum_type: MS2
PrecursorMZ: 481.7171
Instrument_type: GC-APCI-QTOF
Instrument: Agilent 8890 GC-APCI Waters Q-cyclic IM-ToF
Ion_mode: POSITIVE
Collision_energy: Ramp 15-50 V
Formula: C12H6Br4O
RETENTIONTIME: 23.02
RETENTIONINDEX: 924260
CCS: 164.62
Num Peaks: 60
490.7127 4032 
489.7094 34294 
488.7148 16214 
487.7117 140239 
486.7169 26445 
485.714 220169 
484.7189 18083 
483.7157 148551 
482.7209 4812 
481.7172 36873 
406.7968 4626 
404.7972 4241 
403.8038 2687 
402.798 1227 
401.7901 772 
381.8002 2325 
380.7969 20541 
379.802 7681 
378.7989 64605 
377.8042 7868 
376.801 66711 
375.8061 2837 
374.803 22413 
328.8788 6007 
327.8751 43447 
326.8786 13805 
325.8772 87226 
324.8768 10891 
323.8791 45006 
322.8712 2648 
300.8874 1546 
299.8801 3844 
298.8889 3556 
298.8881 3966 
297.8818 7526 
296.8755 5856 
295.8836 3905 
294.8763 2856 
272.8734 676 
253.8587 1589 
252.8524 690 
251.8609 3025 
250.8545 1393 
249.8631 1447 
248.9692 679 
247.9641 8622 
246.9584 38398 
245.9658 8794 
244.9603 38617 
236.8561 5714 
235.862 854 
234.8581 11856 
232.8601 5751 
224.8557 1020 
222.8581 2334 
220.8599 1248 
219.9666 3130 
218.963 25727 
217.9685 3143 
216.9649 26083 

Name: PBDE 85
InChIKey: DMLQSUZPTTUUDP-UHFFFAOYSA-N
Precursor_type: [M]+
Spectrum_type: MS2
PrecursorMZ: 559.6281
Instrument_type: GC-APCI-QTOF
Instrument: Agilent 8890 GC-APCI Waters Q-cyclic IM-ToF
Ion_mode: POSITIVE
Collision_energy: Ramp 15-50 V
Formula: C12H5Br5O
RETENTIONTIME: 24.99
RETENTIONINDEX: 1004280
CCS: 170.22
Num Peaks: 45
570.6207 586 
569.6182 4290 
568.6233 2737 
567.6201 22386 
566.6259 5604 
565.6223 45475 
564.6276 5653 
563.6241 45913 
562.6293 2734 
561.626 23539 
560.6311 686 
559.6277 4555 
489.7099 1091 
488.7135 519 
487.7105 4251 
486.7097 1201 
485.7122 6165 
484.7087 1573 
483.7139 4474 
482.709 722 
481.6983 1293 
408.7879 6848 
407.7847 60358 
406.7899 23876 
404.7918 24704 
403.7888 198070 
402.7937 9008 
401.7904 67451 
330.7629 570 
328.8779 520 
327.875 3852 
326.8696 3129 
325.8769 8362 
324.87 5417 
323.8787 4181 
322.8712 2590 
298.872 1874 
296.8745 3884 
294.8761 2086 
252.851 652 
250.8534 1215 
248.8558 556 
245.9499 651 
243.9523 679 
222.8583 751 

Name: PBDE 99
InChIKey: WHPVYXDFIXRKLN-UHFFFAOYSA-N
Precursor_type: [M]+
Spectrum_type: MS2
PrecursorMZ: 559.6279
Instrument_type: GC-APCI-QTOF
Instrument: Agilent 8890 GC-APCI Waters Q-cyclic IM-ToF
Ion_mode: POSITIVE
Collision_energy: Ramp 15-50 V
Formula: C12H5Br5O
RETENTIONTIME: 24.17
RETENTIONINDEX: 971240
CCS: 169.31
Num Peaks: 45
570.6202 815 
569.6178 6489 
568.6236 4122 
567.6202 33903 
566.6254 8703 
565.6224 70463 
564.6276 9174 
563.6243 71919 
562.6296 4361 
561.6262 36248 
560.6317 911 
559.6277 7153 
489.708 1037 
488.7112 490 
487.711 4334 
486.7121 1121 
485.7121 6558 
484.7109 1110 
483.7136 5245 
482.7064 553 
481.7046 1476 
408.788 7967 
407.7846 71411 
406.7896 26831 
405.7868 222741 
404.7917 27756 
403.7888 229261 
402.7938 9356 
401.7904 76283 
327.8745 3635 
326.8694 2928 
325.8768 7613 
324.8698 4729 
323.8784 4226 
322.8714 2377 
302.7675 489 
298.8715 1323 
296.8738 2582 
294.8756 1297 
252.8516 557 
250.8533 1152 
248.856 651 
245.9501 704 
243.9523 742 
222.8582 674 

Name: PBDE 100
InChIKey: NSKIRYMHNFTRLR-UHFFFAOYSA-N
Precursor_type: [M]+
Spectrum_type: MS2
PrecursorMZ: 559.6284
Instrument_type: GC-APCI-QTOF
Instrument: Agilent 8890 GC-APCI Waters Q-cyclic IM-ToF
Ion_mode: POSITIVE
Collision_energy: Ramp 15-50 V
Formula: C12H5Br5O
RETENTIONTIME: 23.69
RETENTIONINDEX: 951700
CCS: 169.85
Num Peaks: 53
570.6227 1636 
569.6187 11456 
568.6238 7308 
567.6207 58589 
566.626 14877 
565.623 119716 
564.628 14580 
563.625 121785 
562.6302 7470 
561.6266 61371 
560.6327 1477 
559.6282 12749 
489.7097 1254 
488.7095 804 
487.7113 5038 
486.7099 1928 
485.7124 8534 
484.7078 2465 
483.7141 5984 
482.7088 1381 
481.699 1661 
458.7089 1153 
456.7102 1762 
454.7129 1180 
408.7884 8443 
407.785 73932 
406.7901 28641 
405.7871 236983 
404.7922 30594 
403.7891 243936 
402.7945 10426 
401.7908 81858 
332.7605 2363 
331.7672 603 
330.7627 6537 
328.7648 7108 
327.8748 3998 
326.8698 2924 
326.7672 2414 
325.8771 8383 
324.8703 4983 
323.8791 4230 
322.8707 2212 
304.7658 573 
302.7676 1945 
300.7697 2183 
298.8726 2286 
298.7715 762 
297.8777 477 
296.8742 4681 
294.8764 2720 
250.853 569 
234.8584 853 

Name: PBDE 153
InChIKey: RZXIRSKYBISPGF-UHFFFAOYSA-N
Precursor_type: [M]+
Spectrum_type: MS2
PrecursorMZ: 637.5385
Instrument_type: GC-APCI-QTOF
Instrument: Agilent 8890 GC-APCI Waters Q-cyclic IM-ToF
Ion_mode: POSITIVE
Collision_energy: Ramp 15-50 V
Formula: C12H4Br6O
RETENTIONTIME: 25.99
RETENTIONINDEX: 1043780
CCS: 180.67
Num Peaks: 44
650.5308 490 
649.5277 3829 
648.5333 2856 
647.529 22549 
646.5346 7080 
645.5309 57615 
644.5368 9270 
643.5334 77675 
642.5389 7344 
641.5352 59141 
640.5399 2868 
639.5373 24699 
638.544 514 
637.5384 3968 
569.6171 347 
567.6194 2253 
566.6238 518 
565.6211 4962 
564.6217 677 
563.622 5235 
561.6218 3128 
559.6168 844 
488.6964 3434 
487.6938 26779 
486.6991 12684 
485.6959 112182 
484.7012 20847 
483.698 173871 
482.7035 15169 
481.6998 118559 
480.7048 3807 
479.7016 30703 
407.7841 1109 
406.7842 948 
405.7862 3834 
404.783 1599 
403.7881 3600 
402.781 1350 
401.7896 1086 
400.7842 493 
330.7626 1074 
328.7644 1117 
302.7675 682 
300.7701 662 

Name: PBDE 154
InChIKey: VHNPZYZQKWIWOD-UHFFFAOYSA-N
Precursor_type: [M]+
Spectrum_type: MS2
PrecursorMZ: 637.5387
Instrument_type: GC-APCI-QTOF
Instrument: Agilent 8890 GC-APCI Waters Q-cyclic IM-ToF
Ion_mode: POSITIVE
Collision_energy: Ramp 15-50 V
Formula: C12H4Br6O
RETENTIONTIME: 25.35
RETENTIONINDEX: 1018620
CCS: 178.18
Num Peaks: 49
650.5295 644 
649.5277 4717 
648.5329 3835 
647.5292 29676 
646.5344 9816 
645.5311 76052 
644.5361 12125 
643.5333 104389 
642.5381 9477 
641.5353 79394 
640.5413 3980 
639.5372 31962 
638.5413 645 
637.5386 5317 
569.6183 517 
568.6212 368 
567.6194 2882 
566.6217 918 
565.621 6143 
564.6206 1196 
563.6222 6431 
562.6219 705 
561.6236 3393 
488.6971 3659 
487.6935 27654 
486.699 13594 
485.6957 114785 
484.7009 21769 
483.6979 181712 
482.7031 15095 
481.6997 125217 
480.7053 4379 
479.7017 32307 
407.7847 1382 
406.7849 779 
405.786 4218 
404.779 1602 
403.7877 4755 
402.782 1331 
401.7899 1547 
400.7809 432 
376.7828 709 
374.7857 757 
332.7599 1082 
330.7624 3385 
328.7642 3742 
326.7659 1124 
302.7669 984 
300.7693 881 

Name: PBDE 182
InChIKey: ZYHDTADADSNMLV-UHFFFAOYSA-N
Precursor_type: [M]+
Spectrum_type: MS2
PrecursorMZ: 715.45
Instrument_type: GC-APCI-QTOF
Instrument: Agilent 8890 GC-APCI Waters Q-cyclic IM-ToF
Ion_mode: POSITIVE
Collision_energy: Ramp 15-50 V
Formula: C12H3Br7O
RETENTIONTIME: 28.43
RETENTIONINDEX: 1134220
CCS: 185.51
Num Peaks: 36
729.4363 655 
728.4399 610 
727.4375 5092 
726.4428 1836 
725.4396 15017 
724.4452 3175 
723.4418 26828 
722.4476 3368 
721.4435 26946 
720.4473 2226 
719.4457 17161 
718.4502 581 
717.4485 5851 
715.4496 904 
647.5277 524 
645.5298 1612 
644.5324 400 
643.5301 2045 
641.5311 1715 
639.5308 674 
568.6052 516 
567.603 4008 
566.6075 2541 
565.6042 21081 
564.6099 5002 
563.6059 43929 
562.6117 5288 
561.6083 45371 
560.6136 2907 
559.6102 23649 
558.6147 514 
557.6122 4699 
483.6975 1380 
481.6986 835 
330.762 853 
328.7639 680 

Name: PBDE 183
InChIKey: ILPSCQCLBHQUEM-UHFFFAOYSA-N
Precursor_type: [M]+
Spectrum_type: MS2
PrecursorMZ: 715.4495
Instrument_type: GC-APCI-QTOF
Instrument: Agilent 8890 GC-APCI Waters Q-cyclic IM-ToF
Ion_mode: POSITIVE
Collision_energy: Ramp 15-50 V
Formula: C12H3Br7O
RETENTIONTIME: 28.23
RETENTIONINDEX: 1127230
CCS: 184.97
Num Peaks: 37
729.4361 888 
728.4414 804 
727.4376 6796 
726.4438 2480 
725.4398 19948 
724.4456 4160 
723.442 34989 
722.4474 4394 
721.4437 35638 
720.4486 2849 
719.4455 21750 
718.4537 898 
717.4486 7755 
715.45 1102 
647.5279 455 
645.5305 1310 
643.532 1922 
641.5326 1540 
639.5314 622 
568.6079 459 
567.6027 4595 
566.6073 2593 
565.6047 22375 
564.6101 5716 
563.6065 46343 
562.6116 5946 
561.6085 47085 
560.6144 2978 
559.6106 24480 
558.6155 565 
557.6123 4861 
483.6978 1567 
481.6995 2143 
410.6719 735 
408.6729 949 
406.6752 671 
325.9885 596 

Name: Pentabromobenzene
InChIKey: LLVVSBBXENOOQY-UHFFFAOYSA-N
Precursor_type: [M]+
Spectrum_type: MS2
PrecursorMZ: 467.601
Instrument_type: GC-APCI-QTOF
Instrument: Agilent 8890 GC-APCI Waters Q-cyclic IM-ToF
Ion_mode: POSITIVE
Collision_energy: Ramp 15-50 V
Formula: C6HBr5
RETENTIONTIME: 18.52
RETENTIONINDEX: 738890
CCS: 135.24
Num Peaks: 26
477.5917 4536 
476.5972 1408 
475.5938 24012 
474.5992 3134 
473.5962 49943 
472.601 3169 
471.5982 51631 
470.6026 1571 
469.5999 26867 
467.6017 5360 
396.6749 3350 
395.6824 1981 
394.6766 14690 
393.684 3009 
392.6786 22609 
391.6861 1964 
390.6809 15452 
389.6873 463 
388.6824 4028 
315.7571 2916 
314.7647 1220 
313.7595 9182 
312.7656 1269 
311.7613 9500 
309.7625 3338 
232.8429 944 

Name: Pentabromotoluene
InChIKey: OZHJEQVYCBTHJT-UHFFFAOYSA-N
Precursor_type: [M]+
Spectrum_type: MS2
PrecursorMZ: 481.6186
Instrument_type: GC-APCI-QTOF
Instrument: Agilent 8890 GC-APCI Waters Q-cyclic IM-ToF
Ion_mode: POSITIVE
Collision_energy: Ramp 15-50 V
Formula: C7H3Br5
RETENTIONTIME: 20.15
RETENTIONINDEX: 805880
CCS: 140.29
Num Peaks: 36
492.6116 4739 
491.6085 65519 
490.6136 23522 
489.6112 356137 
488.6152 53943 
487.6141 754963 
486.616 61457 
485.6161 783068 
484.6194 19207 
483.6174 387463 
482.6203 3024 
481.6187 75182 
411.6959 10700 
410.6915 254585 
409.6942 103022 
408.6943 1130229 
407.6923 270127 
406.6966 1811335 
405.691 318780 
404.6982 1228949 
403.6908 186517 
402.6993 301508 
329.7739 217994 
328.7685 243810 
327.7762 690739 
326.7695 669335 
325.7782 716928 
324.7708 659942 
323.7797 241302 
322.772 217978 
249.8622 18496 
248.8569 140551 
247.8624 48413 
246.8591 297650 
245.8555 36399 
244.8609 152904 

Name: 1,2-Bis(2,4,6-tribromophenoxy)ethane
InChIKey: YATIGPZCMOYEGE-UHFFFAOYSA-N
Precursor_type: [M]+
Spectrum_type: MS2
PrecursorMZ: 681.5648
Instrument_type: GC-APCI-QTOF
Instrument: Agilent 8890 GC-APCI Waters Q-cyclic IM-ToF
Ion_mode: POSITIVE
Collision_energy: Ramp 15-50 V
Formula: C14H8Br6O2
RETENTIONTIME: 29.01
RETENTIONINDEX: 1153950
CCS: 186.51
Num Peaks: 15
361.7945 420 
360.7911 4904 
359.7973 1363 
358.7933 15059 
357.7975 1376 
356.7952 15276 
355.7986 663 
354.7973 5201 
329.7715 568 
324.9875 1499 
279.8745 1935 
277.8766 4691 
275.8789 2159 
251.8615 1110 
249.8615 884 

Name: Tris(2-butoxyethyl) phosphate
InChIKey: WTLBZVNBAKMVDP-UHFFFAOYSA-N
Precursor_type: [M+H]+
Spectrum_type: MS2
PrecursorMZ: 399.2516
Instrument_type: GC-APCI-QTOF
Instrument: Agilent 8890 GC-APCI Waters Q-cyclic IM-ToF
Ion_mode: POSITIVE
Collision_energy: Ramp 15-50 V
Formula: C18H39O7P
RETENTIONTIME: 21.07
RETENTIONINDEX: 843840
CCS: 198.91
Num Peaks: 5
400.2541 510 
399.251 2717 
300.1659 966 
299.1622 7032 
199.0729 4643 

Name: Triphenylphosphate
InChIKey: XZZNDPSIHUTMOC-UHFFFAOYSA-N
Precursor_type: [M+H]+
Spectrum_type: MS2
PrecursorMZ: 327.0783
Instrument_type: GC-APCI-QTOF
Instrument: Agilent 8890 GC-APCI Waters Q-cyclic IM-ToF
Ion_mode: POSITIVE
Collision_energy: Ramp 15-50 V
Formula: C18H15O4P
RETENTIONTIME: 21.11
RETENTIONINDEX: 845490
CCS: 168.91
Num Peaks: 16
327.0784   21840 
326.067   3959 
309.0679   568 
291.0578   408 
252.0508   465 
251.0469   3863 
246.1026   929 
233.0361   5837 
232.0282   1461 
229.0995   1752 
228.093   4352 
227.0847   2088 
226.0782   1602 
215.0257   9916 
202.0775   505 
168.0568   2163 

Name: Tritolyl phosphate
InChIKey: BOSMZFBHAYFUBJ-UHFFFAOYSA-N
Precursor_type: [M+H]+
Spectrum_type: MS2
PrecursorMZ: 369.1246
Instrument_type: GC-APCI-QTOF
Instrument: Agilent 8890 GC-APCI Waters Q-cyclic IM-ToF
Ion_mode: POSITIVE
Collision_energy: Ramp 15-50 V
Formula: C21H21O4P
RETENTIONTIME: 23.75
RETENTIONINDEX: 954150
CCS: 188.79
Num Peaks: 6
370.1285   6801 
369.1254   29731 
279.0921   832 
244.0608   686 
243.057   4809 
165.0695   1116 

Name: Dibenzothiophene
InChIKey: IYYZUPMFVPLQIF-UHFFFAOYSA-N
Precursor_type: [M]+
Spectrum_type: MS2
PrecursorMZ: 184.0352
Instrument_type: GC-APCI-QTOF
Instrument: Agilent 8890 GC-APCI Waters Q-cyclic IM-ToF
Ion_mode: POSITIVE
Collision_energy: Ramp 15-50 V
Formula: C12H8S
RETENTIONTIME: 15.25
RETENTIONINDEX: 605420
CCS: 137.55
Num Peaks: 5
186.031 3561 
185.037 9303 
184.0339 55756 
183.0261 16200 
182.018 877 

Name: Phenanthrene
InChIKey: YNPNZTXNASCQKK-UHFFFAOYSA-N
Precursor_type: [M]+
Spectrum_type: MS2
PrecursorMZ: 178.0783
Instrument_type: GC-APCI-QTOF
Instrument: Agilent 8890 GC-APCI Waters Q-cyclic IM-ToF
Ion_mode: POSITIVE
Collision_energy: Ramp 15-50 V
Formula: C14H10
RETENTIONTIME: 15.57
RETENTIONINDEX: 618490
CCS: 137.89
Num Peaks: 7
179.081 4531 
178.0769 24534 
177.068 23970 
176.062 51993 
175.053 3589 
174.0459 2139 
163.0537 929 

Name: Anthracene
InChIKey: MWPLVEDNUUSJAV-UHFFFAOYSA-N
Precursor_type: [M]+
Spectrum_type: MS2
PrecursorMZ: 178.0784
Instrument_type: GC-APCI-QTOF
Instrument: Agilent 8890 GC-APCI Waters Q-cyclic IM-ToF
Ion_mode: POSITIVE
Collision_energy: Ramp 15-50 V
Formula: C14H10
RETENTIONTIME: 15.69
RETENTIONINDEX: 623390
CCS: 138.00
Num Peaks: 8
179.0811 5170 
178.0771 28936 
177.0683 19357 
176.0619 39112 
175.0534 2419 
174.0462 1371 
164.0613 1851 
163.0539 2003 

Name: Fluoranthene
InChIKey: GVEPBJHOBDJJJI-UHFFFAOYSA-N
Precursor_type: [M]+
Spectrum_type: MS2
PrecursorMZ: 202.0789
Instrument_type: GC-APCI-QTOF
Instrument: Agilent 8890 GC-APCI Waters Q-cyclic IM-ToF
Ion_mode: POSITIVE
Collision_energy: Ramp 15-50 V
Formula: C16H10
RETENTIONTIME: 18.38
RETENTIONINDEX: 733160
CCS: 138.02
Num Peaks: 17
204.0854   5140 
203.0815   59524 
202.0784   336328 
201.0698   157959 
200.0625   153583 
199.0537   15417 
198.0462   8563 
197.0392   823 
190.0746   5391 
189.0699   20577 
188.0609   2648 
187.054   3904 
177.066   2478 
176.0615   12624 
175.0535   5300 
174.0461   4336 
163.054   1132 

Name: Pyrene
InChIKey: BBEAQIROQSPTKN-UHFFFAOYSA-N
Precursor_type: [M]+
Spectrum_type: MS2
PrecursorMZ: 202.079
Instrument_type: GC-APCI-QTOF
Instrument: Agilent 8890 GC-APCI Waters Q-cyclic IM-ToF
Ion_mode: POSITIVE
Collision_energy: Ramp 15-50 V
Formula: C16H10
RETENTIONTIME: 18.90
RETENTIONINDEX: 754470
CCS: 137.65
Num Peaks: 19
204.0854 6145 
203.0814 76538 
202.0785 417150 
201.0697 146549 
200.0622 121712 
199.0536 13714 
198.0462 7817 
191.0824 1751 
190.0745 10320 
189.0699 39725 
188.0611 4215 
187.0542 4288 
178.0767 1440 
177.0674 2504 
176.0616 7921 
175.0533 3099 
174.0459 3519 
165.0695 1254 
163.0537 1088 

Name: Benzo(c)phenanthrene
InChIKey: TUAHORSUHVUKBD-UHFFFAOYSA-N
Precursor_type: [M]+
Spectrum_type: MS2
PrecursorMZ: 228.095
Instrument_type: GC-APCI-QTOF
Instrument: Agilent 8890 GC-APCI Waters Q-cyclic IM-ToF
Ion_mode: POSITIVE
Collision_energy: Ramp 15-50 V
Formula: C18H12
RETENTIONTIME: 21.28
RETENTIONINDEX: 852510
CCS: 140.99
Num Peaks: 20
229.0974 47176 
228.0926 239576 
227.0857 520483 
226.079 670506 
225.0693 81665 
224.0624 88784 
223.0539 16668 
222.0464 14540 
221.0382 2517 
215.0857 30542 
214.0756 3744 
213.0699 9559 
212.0608 780 
211.0548 1622 
202.0775 20924 
201.0688 6042 
200.062 8868 
199.0538 2090 
198.046 1822 
187.0542 1476 

Name: Benzo(a)anthracene
InChIKey: DXBHBZVCASKNBY-UHFFFAOYSA-N
Precursor_type: [M]+
Spectrum_type: MS2
PrecursorMZ: 228.0949
Instrument_type: GC-APCI-QTOF
Instrument: Agilent 8890 GC-APCI Waters Q-cyclic IM-ToF
Ion_mode: POSITIVE
Collision_energy: Ramp 15-50 V
Formula: C18H12
RETENTIONTIME: 21.78
RETENTIONINDEX: 873160
CCS: 140.47
Num Peaks: 16
229.0975 95782 
228.0943 456927 
227.0836 116557 
226.0784 318937 
225.0692 39783 
224.0623 44761 
213.0698 16795 
212.0603 1641 
211.054 2493 
202.0775 47247 
201.0689 11372 
200.0619 12832 
199.054 1911 
198.0458 1301 
187.0536 1863 
176.062 1633 

Name: Chrysene
InChIKey: WDECIBYCCFPHNR-UHFFFAOYSA-N
Precursor_type: [M]+
Spectrum_type: MS2
PrecursorMZ: 228.0952
Instrument_type: GC-APCI-QTOF
Instrument: Agilent 8890 GC-APCI Waters Q-cyclic IM-ToF
Ion_mode: POSITIVE
Collision_energy: Ramp 15-50 V
Formula: C18H12
RETENTIONTIME: 21.86
RETENTIONINDEX: 876470
CCS: 141.28
Num Peaks: 15
229.0976 86395 
228.0942 406903 
227.0845 188420 
226.0786 382328 
225.0691 44972 
224.0623 51432 
213.0699 10460 
212.0608 1115 
211.0544 1795 
202.0776 54829 
201.0692 12077 
200.0619 14035 
199.0539 2209 
198.0462 1400 
187.0541 1665 

Name: Benzo(e)pyrene
InChIKey: TXVHTIQJNYSSKO-UHFFFAOYSA-N
Precursor_type: [M]+
Spectrum_type: MS2
PrecursorMZ: 252.0953
Instrument_type: GC-APCI-QTOF
Instrument: Agilent 8890 GC-APCI Waters Q-cyclic IM-ToF
Ion_mode: POSITIVE
Collision_energy: Ramp 15-50 V
Formula: C20H12
RETENTIONTIME: 24.72
RETENTIONINDEX: 993460
CCS: 142.88
Num Peaks: 19
253.098 163543 
252.095 705791 
251.0841 120098 
250.0788 269143 
249.0692 24796 
248.0626 27235 
247.0543 4047 
246.0469 4407 
238.0764 3560 
237.0701 6171 
236.0617 902 
235.0545 981 
226.0778 31635 
225.0691 9740 
224.0622 11750 
223.0539 3114 
222.0466 2972 
221.038 792 
200.0615 863 

Name: Benzo(a)pyrene
InChIKey: FMMWHPNWAFZXNH-UHFFFAOYSA-N
Precursor_type: [M]+
Spectrum_type: MS2
PrecursorMZ: 252.095
Instrument_type: GC-APCI-QTOF
Instrument: Agilent 8890 GC-APCI Waters Q-cyclic IM-ToF
Ion_mode: POSITIVE
Collision_energy: Ramp 15-50 V
Formula: C20H12
RETENTIONTIME: 24.83
RETENTIONINDEX: 997870
CCS: 143.28
Num Peaks: 18
253.0977 156981 
252.0948 678523 
251.0838 68298 
250.0784 161221 
249.0691 16079 
248.0625 17488 
247.0542 2662 
246.0468 2626 
237.0701 9690 
236.0613 1210 
235.0549 1367 
227.0825 7751 
226.0776 29062 
225.0692 10807 
224.0622 11176 
223.0539 2585 
222.0463 2533 
200.0622 1464 

Name: Perylene
InChIKey: CSHWQDPOILHKBI-UHFFFAOYSA-N
Precursor_type: [M]+
Spectrum_type: MS2
PrecursorMZ: 252.0948
Instrument_type: GC-APCI-QTOF
Instrument: Agilent 8890 GC-APCI Waters Q-cyclic IM-ToF
Ion_mode: POSITIVE
Collision_energy: Ramp 15-50 V
Formula: C20H12
RETENTIONTIME: 24.99
RETENTIONINDEX: 1004280
CCS: 143.02
Num Peaks: 18
253.0976 141444 
252.0947 616682 
251.0835 68537 
250.0784 175138 
249.069 17932 
248.0623 19337 
247.0535 3252 
246.0466 3066 
237.0699 10446 
236.0618 1622 
235.0539 1698 
227.0831 7507 
226.0776 23098 
225.0692 6724 
224.062 8681 
223.0538 2036 
222.0462 2289 
200.0619 923 

Name: Benzo(g,h,i)perylene
InChIKey: GYFAGKUZYNFMBN-UHFFFAOYSA-N
Precursor_type: [M]+
Spectrum_type: MS2
PrecursorMZ: 276.095
Instrument_type: GC-APCI-QTOF
Instrument: Agilent 8890 GC-APCI Waters Q-cyclic IM-ToF
Ion_mode: POSITIVE
Collision_energy: Ramp 15-50 V
Formula: C22H12
RETENTIONTIME: 27.10
RETENTIONINDEX: 1086190
CCS: 150.71
Num Peaks: 18
277.0979 180064 
276.0949 687389 
275.0848 57052 
274.0784 78029 
273.0693 7539 
272.0627 8755 
271.0535 1259 
270.0472 1529 
263.086 30337 
262.0771 1602 
261.0705 2269 
250.0771 6727 
249.0669 4524 
248.0624 3147 
247.0539 919 
246.0471 853 
237.0712 1253 
224.0622 982 

Name: Indeno(1,2,3-cd)pyrene
InChIKey: SXQBHARYMNFBPS-UHFFFAOYSA-N
Precursor_type: [M]+
Spectrum_type: MS2
PrecursorMZ: 276.0948
Instrument_type: GC-APCI-QTOF
Instrument: Agilent 8890 GC-APCI Waters Q-cyclic IM-ToF
Ion_mode: POSITIVE
Collision_energy: Ramp 15-50 V
Formula: C22H12
RETENTIONTIME: 27.70
RETENTIONINDEX: 1108290
CCS: 148.24
Num Peaks: 12
277.0977 151069 
276.0947 593683 
275.085 50254 
274.0781 60655 
273.0689 6539 
272.0623 7968 
271.054 1340 
270.047 1788 
251.084 985 
250.077 3870 
249.0656 3291 
248.0623 1998 

Name: Dibenzo(a,h)anthracene
InChIKey: LHRCREOYAASXPZ-UHFFFAOYSA-N
Precursor_type: [M]+
Spectrum_type: MS2
PrecursorMZ: 278.1105
Instrument_type: GC-APCI-QTOF
Instrument: Agilent 8890 GC-APCI Waters Q-cyclic IM-ToF
Ion_mode: POSITIVE
Collision_energy: Ramp 15-50 V
Formula: C22H14
RETENTIONTIME: 27.17
RETENTIONINDEX: 1088800
CCS: 154.91
Num Peaks: 18
279.1135 142121 
278.1103 557204 
277.0992 75914 
276.0942 179819 
275.0843 11648 
274.078 20142 
273.0695 2782 
272.0626 3216 
264.0919 7596 
263.086 14493 
262.0768 1086 
261.07 2014 
253.0989 4910 
252.0939 19017 
251.0834 2396 
250.0778 6583 
248.0623 2145 
226.0784 1259 
