# Supplementary material for: Multidimensional-Constrained Suspect Screening of Hydrophobic Contaminants Using Gas Chromatography-Atmospheric Pressure Chemical Ionization-Ion Mobility-Mass Spectrometry
Source: Anal Chem. 2025 Mar 6;97(10):5434–8. doi: 10.1021/acs.analchem.4c06234 (PMC11923942; doi:10.1021/acs.analchem.4c06234)
Supplement: Supplementary file 2 — ac4c06234_si_002.xlsx [file ac4c06234_si_002.xlsx]

## Sheet: Table S4
Table S4. Suspect list of gas-chromatography-amenable compounds with experimentally derived collision cross section values.
Entry	Identity					Mass of the most abundant isotope		CCS (Å2)b	Adduct	Retention indexc	Type	Referencea	Retention time (min)
	Substance	CAS	InChIKey	Formula	Referencea	M+.	[M+H]+
1	N,N-Dimethyl-benzenamine	121-69-7	JLTDJTHDQAWBAV-UHFFFAOYSA-N	C8H11N	EISUSGCEIMS	121.089	122.096	127	[M+H]+	219943	Fiehn	MS-DIAL metabolomics MSP spectral kit	7.16
2	N,6-Dimethyl-5-hepten-2-amine	503-01-5	XVQUOJBERHHONY-UHFFFAOYSA-N	C9H19N	EISUSGCEIMS	141.151	142.159	135.62	[M+H]+	1033	Kovats	NIST library	7.49
3	4-Hydroxy-2,5-dimethyl-3(2H)furanone	3658-77-3	INAXVXBDKKUCGI-UHFFFAOYSA-N	C6H8O3	EISUSGCEIMS	128.047	129.055	123.41	[M-H]-	1037	Kovats	Matyushin et al., 2019	7.53
4	3-Methyl-1H-imidazole-2-thione	60-56-0	PMRYVIKBURPHAH-UHFFFAOYSA-N	C4H6N2S	EISUSGCEIMS	114.025	115.032	116.933	[M+H]+	1044	Kovats	Matyushin et al., 2019	7.59
5	Nitrogen mustard	51-75-2	HAWPXGHAZFHHAD-UHFFFAOYSA-N	C5H11Cl2N	EISUSGCEIMS	155.026	156.034	126.5	[M+H]+	1052	Kovats	NIST library	7.66
6	Dimethadione	695-53-4	JYJFNDQBESEHJQ-UHFFFAOYSA-N	C5H7NO3	EISUSGCEIMS	129.042	130.05	123.5	[M-H]-	1060	Kovats	NIST library	7.73
7	4-Pyridinamine	504-24-5	NUKYPUAOHBNCPY-UHFFFAOYSA-N	C5H6N2	EISUSGCEIMS	94.0526	95.0604	117.8	[M+H]+	262536	Fiehn	MS-DIAL metabolomics MSP spectral kit	7.79
8	Aniline	62-53-3	PAYRUJLWNCNPSJ-UHFFFAOYSA-N	C6H7N	NORMANCT15	93.0573	94.0651	120.28	[M+H]+	269776	Fiehn	MS-DIAL metabolomics MSP spectral kit	7.91
9	Benzaldehyde	100-52-7	HUMNYLRZRPPJDN-UHFFFAOYSA-N	C7H6O	NORMANCT15	106.041	107.049	119.62	[M+H]+	272692	Fiehn	MS-DIAL metabolomics MSP spectral kit	7.95
10	Thujone	546-80-5	USMNOWBWPHYOEA-MRTMQBJTSA-N	C10H16O	EISUSGCEIMS	152.12	153.127	140.9	[M+H]+	1085	Kovats	NIST library	7.96
11	Maltol	118-71-8	XPCTZQVDEJYUGT-UHFFFAOYSA-N	C6H6O3	EPACONS	126.031	127.039	117.7	[M+H]+	1092	Kovats	NIST library	8.03
12	2,6-Dimethoxyphenol	91-10-1	KLIDCXVFHGNTTM-UHFFFAOYSA-N	C8H10O3	NORMANCT15	154.062	155.07	131.46	[M+H]+	281986	Fiehn	MS-DIAL metabolomics MSP spectral kit	8.11
13	2-Anisidine	90-04-0	VMPITZXILSNTON-UHFFFAOYSA-N	C7H9NO	EPACONS	123.068	124.076	128.02	[M+H]+	285191	Fiehn	MS-DIAL metabolomics MSP spectral kit	8.16
14	Toluene-2,4-di-iso-cyanate	584-84-9	DVKJHBMWWAPEIU-UHFFFAOYSA-N	C9H6N2O2	EPACONS	174.042	175.05	133.57	[M+H]+	285870	Fiehn	MS-DIAL metabolomics MSP spectral kit	8.18
15	2-Methylaniline	95-53-4	RNVCVTLRINQCPJ-UHFFFAOYSA-N	C7H9N	EPACONS	107.073	108.081	125.5	[M+H]+	295239	Fiehn	MS-DIAL metabolomics MSP spectral kit	8.34
16	Hexanamide	628-02-4	ALBYIUDWACNRRB-UHFFFAOYSA-N	C6H13NO	EPACONS	115.099	116.107	131.2	[M+H]+	1134	Kovats	Matyushin et al., 2019	8.44
17	Camphor	76-22-2	DSSYKIVIOFKYAU-UHFFFAOYSA-N	C10H16O	EPACONS	152.12	153.127	141.9	[M+H]+	1135	Kovats	NIST library	8.45
18	(+/-)-Norfenfluramine	1886-26-6	MLBHFBKZUPLWBD-UHFFFAOYSA-N	C10H12F3N	EISUSGCEIMS	203.092	204.1	147.32	[M+H]+	1136	Kovats	NIST library	8.46
19	2-Methoxy-5-methylaniline	120-71-8	WXWCDTXEKCVRRO-UHFFFAOYSA-N	C8H11NO	EISUSGCEIMS	137.084	138.091	132.14	[M+H]+	310594	Fiehn	MS-DIAL metabolomics MSP spectral kit	8.62
20	Valproic Acid	99-66-1	NIJJYAXOARWZEE-UHFFFAOYSA-N	C8H16O2	EISUSGCEIMS	144.115	145.122	115.2	[M+H]+	1158	Kovats	Matyushin et al., 2019	8.69
21	Safrole	94-59-7	ZMQAAUBTXCXRIC-UHFFFAOYSA-N	C10H10O2	EPACONS	162.068	163.075	138.6	[M+H]+	316275	Fiehn	MS-DIAL metabolomics MSP spectral kit	8.72
22	2-Methyl-3(2H)-iso-thiazolone	2682-20-4	BEGLCMHJXHIJLR-UHFFFAOYSA-N	C4H5NOS	EPACONS	115.009	116.017	120.31	[M+H]+	1167	Kovats	Matyushin et al., 2019	8.78
23	2,6-Dimethylaniline	87-62-7	UFFBMTHBGFGIHF-UHFFFAOYSA-N	C8H11N	EPACONS	121.089	122.096	130.45	[M+H]+	320188	Fiehn	MS-DIAL metabolomics MSP spectral kit	8.8
24	p-Chloroaniline	106-47-8	QSNSCYSYFYORTR-UHFFFAOYSA-N	C6H6ClN	EISUSGCEIMS	127.018	128.026	130.82	[M+H]+	326380	Fiehn	MS-DIAL metabolomics MSP spectral kit	8.91
25	2-Phenylethanol	60-12-8	WRMNZCZEMHIOCP-UHFFFAOYSA-N	C8H10O	EPACONS	122.073	123.081	121.2	[M+H]+	326698	Fiehn	MS-DIAL metabolomics MSP spectral kit	8.92
26	Betahistine	5638-76-6	UUQMNUMQCIQDMZ-UHFFFAOYSA-N	C8H12N2	EISUSGCEIMS	136.1	137.107	125.2	[M+H]+	1183	Kovats	Matyushin et al., 2019	8.95
27	1-Methylnaphthalene	90-12-0	QPUYECUOLPXSFR-UHFFFAOYSA-N	C11H10	EPACONS	142.078	143.086	123.49	M+.	334014	Fiehn	MS-DIAL metabolomics MSP spectral kit	9.06
28	2,4-Dimethylaniline	95-68-1	CZZZABOKJQXEBO-UHFFFAOYSA-N	C8H11N	EISUSGCEIMS	121.089	122.096	130.42	[M+H]+	337625	Fiehn	MS-DIAL metabolomics MSP spectral kit	9.13
29	Arecoline	63-75-2	HJJPJSXJAXAIPN-UHFFFAOYSA-N	C8H13NO2	EISUSGCEIMS	155.094	156.102	131	[M+H]+	1200	Kovats	Matyushin et al., 2019	9.13
30	Benzoic acid	65-85-0	WPYMKLBDIGXBTP-UHFFFAOYSA-N	C7H6O2	NORMANCT15	122.036	123.044	122.2	[M+H]+	339067	Fiehn	MS-DIAL metabolomics MSP spectral kit	9.16
31	2,4,5-Trimethylaniline	137-17-7	BMIPMKQAAJKBKP-UHFFFAOYSA-N	C9H13N	EISUSGCEIMS	135.104	136.112	136.92	[M+H]+	1202	Kovats	Matyushin et al., 2019	9.16
32	Methyleugenol	93-15-2	ZYEMGPIYFIJGTP-UHFFFAOYSA-N	C11H14O2	EPACONS	178.099	179.107	137.17	[M+H]+	340700	Fiehn	MS-DIAL metabolomics MSP spectral kit	9.19
33	Tranylcypromine	155-09-9	AELCINSCMGFISI-DTWKUNHWSA-N	C9H11N	EISUSGCEIMS	133.089	134.096	127.6	[M+H]+	1206	Kovats	NIST library	9.2
34	4-Chloro-3-methylphenol	59-50-7	CFKMVGJGLGKFKI-UHFFFAOYSA-N	C7H7ClO	EISUSGCEIMS	142.018	143.026	124.65	[M-H]-	342832	Fiehn	MS-DIAL metabolomics MSP spectral kit	9.23
35	Benzedrex	101-40-6	JCRIVQIOJSSCQD-UHFFFAOYSA-N	C10H21N	EISUSGCEIMS	155.167	156.175	143.65	[M+H]+	1210	Kovats	NIST library	9.24
36	Methenamine	100-97-0	VKYKSIONXSXAKP-UHFFFAOYSA-N	C6H12N4	EPACONS	140.106	141.114	126.55	[M+H]+	1214	Kovats	Matyushin et al., 2019	9.29
37	Methamidophos	10265-92-6	NNKVPIKMPCQWCG-UHFFFAOYSA-N	C2H8NO2PS	WRIGCHRMS	141.001	142.009	122.433	[M+H]+	1216	Kovats	Matyushin et al., 2019	9.31
38	Thymidine	50-89-5	IQFYYKKMVGJFEH-XLPZGREQSA-N	C10H14N2O5	EISUSGCEIMS	242.09	243.098	154.2	[M-H]-	349402	Fiehn	MS-DIAL metabolomics MSP spectral kit	9.36
39	Dimethyl benzene-1,3-dicarboxylate	1459-93-4	VNGOYPQMJFJDLV-UHFFFAOYSA-N	C10H10O4	EISUSGCEIMS	194.057	195.065	141.19	[M+H]+	349789	Fiehn	MS-DIAL metabolomics MSP spectral kit	9.37
40	Di-n-butylamine	111-92-2	JQVDAXLFBXTEQA-UHFFFAOYSA-N	C8H19N	EISUSGCEIMS	129.151	130.159	137.32	[M+H]+	351383	Fiehn	MS-DIAL metabolomics MSP spectral kit	9.4
41	2-Methylnaphthalene	91-57-6	QIMMUPPBPVKWKM-UHFFFAOYSA-N	C11H10	EPACONS	142.078	143.086	123.19	M+.	351466	Fiehn	MS-DIAL metabolomics MSP spectral kit	9.41
42	5-Chloro-2-methyl-3(2H)-isothiazolone	26172-55-4	DHNRXBZYEKSXIM-UHFFFAOYSA-N	C4H4ClNOS	EISUSGCEIMS	148.97	149.978	122.28	[M+H]+	1226	Kovats	Matyushin et al., 2019	9.42
43	Dimetridazole	551-92-8	IBXPYPUJPLLOIN-UHFFFAOYSA-N	C5H7N3O2	EISUSGCEIMS	141.053	142.061	124.823	[M+H]+	1227	Kovats	Matyushin et al., 2019	9.43
44	Caprolactam	105-60-2	JBKVHLHDHHXQEQ-UHFFFAOYSA-N	C6H11NO	NORMANCT15	113.084	114.091	123.4	[M+H]+	353069	Fiehn	MS-DIAL metabolomics MSP spectral kit	9.44
45	Pargyline	555-57-7	DPWPWRLQFGFJFI-UHFFFAOYSA-N	C11H13N	EISUSGCEIMS	159.104	160.112	133.9	[M+H]+	1232	Kovats	NIST library	9.48
46	N-Ethylamphetamine	457-87-4	YAGBSNMZQKEFCO-UHFFFAOYSA-N	C11H17N	EISUSGCEIMS	163.136	164.143	136.73	[M+H]+	1232	Kovats	NIST library	9.48
47	Dichlorvos	62-73-7	OEBRKCOSUFCWJD-UHFFFAOYSA-N	C4H7Cl2O4P	WRIGCHRMS	219.945	220.953	134.708	[M+H]+	1232	Kovats	NIST library	9.48
48	(2E)-3-Phenylprop-2-enal	14371-10-9	KJPRLNWUNMBNBZ-QPJJXVBHSA-N	C9H8O	EPACONS	132.057	133.065	123.79	[M+H]+	1235	Kovats	NIST library	9.52
49	Phthalic anhydride	85-44-9	LGRFSURHDFAFJT-UHFFFAOYSA-N	C8H4O3	EPACONS	148.016	149.023	122.67	[M+H]+	359200	Fiehn	MS-DIAL metabolomics MSP spectral kit	9.56
50	Fenfluramine	458-24-2	DBGIVFWFUFKIQN-UHFFFAOYSA-N	C12H16F3N	EISUSGCEIMS	231.123	232.131	150.365	[M+H]+	1240	Kovats	NIST library	9.57
51	2,4-Dichloroaniline	554-00-7	KQCMTOWTPBNWDB-UHFFFAOYSA-N	C6H5Cl2N	EISUSGCEIMS	160.979	161.987	133.53	[M+H]+	361732	Fiehn	MS-DIAL metabolomics MSP spectral kit	9.61
52	Niacin	59-67-6	PVNIIMVLHYAWGP-UHFFFAOYSA-N	C6H5NO2	EISUSGCEIMS	123.031	124.039	119.4	[M+H]+	366992	Fiehn	MS-DIAL metabolomics MSP spectral kit	9.72
53	Dimethyl terephthalate	120-61-6	WOZVHXUHUFLZGK-UHFFFAOYSA-N	C10H10O4	EISUSGCEIMS	194.057	195.065	139.95	[M+H]+	367342	Fiehn	MS-DIAL metabolomics MSP spectral kit	9.73
54	Coumarin	91-64-5	ZYGHJZDHTFUPRJ-UHFFFAOYSA-N	C9H6O2	EPACONS	146.036	147.044	122.66	[M+H]+	367680	Fiehn	MS-DIAL metabolomics MSP spectral kit	9.74
55	Indole	120-72-9	SIKJAQJRHWYJAI-UHFFFAOYSA-N	C8H7N	EISUSGCEIMS	117.057	118.065	121.28	[M+H]+	1256	Kovats	NIST library	9.75
56	1,2-Dimethylnaphthalene	573-98-8	QNLZIZAQLLYXTC-UHFFFAOYSA-N	C12H12	EISUSGCEIMS	156.093	157.101	128.35	M+.	375327	Fiehn	MS-DIAL metabolomics MSP spectral kit	9.9
57	Camphene	79-92-5	CRPUJAZIXJMDBK-UHFFFAOYSA-N	C10H16	EPACONS	136.125	137.133	129.8	[M+H]+	378183	Fiehn	MS-DIAL metabolomics MSP spectral kit	9.96
58	Pyrazinamide	98-96-4	IPEHBUMCGVEMRF-UHFFFAOYSA-N	C5H5N3O	EISUSGCEIMS	123.043	124.051	121.45	[M+H]+	1278	Kovats	Matyushin et al., 2019	10
59	2,4-Diaminotoluene	95-80-7	VOZKAJLKRJDJLL-UHFFFAOYSA-N	C7H10N2	EISUSGCEIMS	122.084	123.092	123.3	[M+H]+	1282	Kovats	Matyushin et al., 2019	10.04
60	Aminocaproic acid	60-32-2	SLXKOJJOQWFEFD-UHFFFAOYSA-N	C6H13NO2	EISUSGCEIMS	131.094	132.102	130.2	[M+H]+	385374	Fiehn	MS-DIAL metabolomics MSP spectral kit	10.11
61	Methylparaben	99-76-3	LXCFILQKKLGQFO-UHFFFAOYSA-N	C8H8O3	EPACONS	152.047	153.055	126.1	[M+H]+	385721	Fiehn	MS-DIAL metabolomics MSP spectral kit	10.12
62	2,4,6-Trichlorophenol	88-06-2	LINPIYWFGCPVIE-UHFFFAOYSA-N	C6H3Cl3O	EISUSGCEIMS	195.924	196.932	126.23	[M-H]-	385842	Fiehn	MS-DIAL metabolomics MSP spectral kit	10.12
63	5-Chloro-2-methylaniline	95-79-4	WRZOMWDJOLIVQP-UHFFFAOYSA-N	C7H8ClN	EISUSGCEIMS	141.034	142.042	132.86	[M+H]+	1293	Kovats	Matyushin et al., 2019	10.17
64	3-Nitrophenol	554-84-7	RTZZCYNQPHTPPL-UHFFFAOYSA-N	C6H5NO3	EISUSGCEIMS	139.026	140.034	119.82	[M-H]-	389053	Fiehn	MS-DIAL metabolomics MSP spectral kit	10.19
65	2,6-Dimethylnaphthalene	581-42-0	YGYNBBAUIYTWBF-UHFFFAOYSA-N	C12H12	EISUSGCEIMS	156.093	157.101	126.3	M+.	391850	Fiehn	MS-DIAL metabolomics MSP spectral kit	10.25
66	3,4-Diaminotoluene	496-72-0	DGRGLKZMKWPMOH-UHFFFAOYSA-N	C7H10N2	EISUSGCEIMS	122.084	123.092	128.82	[M+H]+	1309	Kovats	Matyushin et al., 2019	10.35
67	Bemegride	64-65-3	ORRZGUBHBVWWOP-UHFFFAOYSA-N	C8H13NO2	EISUSGCEIMS	155.094	156.102	130.5	[M+H]+	1314	Kovats	NIST library	10.41
68	Trichlorfon	52-68-6	NFACJZMKEDPNKN-UHFFFAOYSA-N	C4H8Cl3O4P	WRIGCHRMS	255.922	256.93	136.893	[M+H]+	1316	Kovats	Matyushin et al., 2019	10.43
69	Terpin Hydrate	2451-01-06	RBNWAMSGVWEHFP-UHFFFAOYSA-N	C10H20O2	EISUSGCEIMS	172.146	173.154	151.21	[M-H]-	1319	Kovats	Matyushin et al., 2019	10.46
70	Hexachlorobutadiene	87-68-3	RWNKSTSCBHKHTB-UHFFFAOYSA-N	C4Cl6	WRIGCHRMS	259.81	260.817	131.11	M+.	404478	Fiehn	MS-DIAL metabolomics MSP spectral kit	10.52
71	Jasmone (I)	488-10-8	XMLSXPIVAXONDL-PLNGDYQASA-N	C11H16O	WRIGCHRMS	164.12	165.127	137	[M+H]+	1325	Kovats	Matyushin et al., 2019	10.53
72	4-Nitrophenol	100-02-7	BTJIUGUIPKRLHP-UHFFFAOYSA-N	C6H5NO3	WRIGCHRMS	139.026	140.034	119.79	[M-H]-	406237	Fiehn	MS-DIAL metabolomics MSP spectral kit	10.56
73	Patulin	149-29-1	ZRWPUFFVAOMMNM-UHFFFAOYSA-N	C7H6O4	EISUSGCEIMS	154.026	155.034	128.455	[M+H]+	1327	Kovats	Matyushin et al., 2019	10.56
74	Nicotine	54-11-5	SNICXCGAKADSCV-JTQLQIEISA-N	C10H14N2	NORMANCT15	162.115	163.123	135.42	[M+H]+	1330	Kovats	NORMANCT15	10.59
75	N-phenylacetamide	103-84-4	FZERHIULMFGESH-UHFFFAOYSA-N	C8H9NO	EISUSGCEIMS	135.068	136.076	124.65	[M+H]+	409725	Fiehn	MS-DIAL metabolomics MSP spectral kit	10.63
76	Butyl benzoate	136-60-7	XSIFPSYPOVKYCO-UHFFFAOYSA-N	C11H14O2	EPACONS	178.099	179.107	136.29	[M+H]+	410179	Fiehn	MS-DIAL metabolomics MSP spectral kit	10.64
77	p-Nitroaniline	100-01-6	TYMLOMAKGOJONV-UHFFFAOYSA-N	C6H6N2O2	EISUSGCEIMS	138.042	139.05	126.19	[M+H]+	413678	Fiehn	MS-DIAL metabolomics MSP spectral kit	10.72
78	Histamine	51-45-6	NTYJJOPFIAHURM-UHFFFAOYSA-N	C5H9N3	EISUSGCEIMS	111.079	112.087	120.3	[M+H]+	417994	Fiehn	MS-DIAL metabolomics MSP spectral kit	10.82
79	Tripropyl phosphate	513-08-6	RXPQRKFMDQNODS-UHFFFAOYSA-N	C9H21O4P	Izquierdo-Sandoval et al., 2022	224.117	225.125	149.05	[M+H]+	1350	Kovats	NIST library	10.82
80	1,4-Benzenediamine	106-50-3	CBCKQZAAMUWICA-UHFFFAOYSA-N	C6H8N2	EISUSGCEIMS	108.068	109.076	122.53	[M+H]+	418924	Fiehn	MS-DIAL metabolomics MSP spectral kit	10.84
81	2-(Methylthio)benzothiazole	615-22-5	UTBVIMLZIRIFFR-UHFFFAOYSA-N	C8H7NS2	NORMANCT15	181.002	182.009	131.32	[M+H]+	419022	Fiehn	MS-DIAL metabolomics MSP spectral kit	10.84
82	4-Hydroxy-3-methoxybenzaldehyde	121-33-5	MWOOGOJBHIARFG-UHFFFAOYSA-N	C8H8O3	EPACONS	152.047	153.055	129.42	[M+H]+	423451	Fiehn	MS-DIAL metabolomics MSP spectral kit	10.94
83	2,3,4-Trichlorophenol	15950-66-0	HSQFVBWFPBKHEB-UHFFFAOYSA-N	C6H3Cl3O	EISUSGCEIMS	195.924	196.932	126.905	[M-H]-	1363	Kovats	NIST library	10.97
84	2,6-Diaminotoluene	823-40-5	RLYCRLGLCUXUPO-UHFFFAOYSA-N	C7H10N2	EISUSGCEIMS	122.084	123.092	123.3	[M+H]+	425135	Fiehn	MS-DIAL metabolomics MSP spectral kit	10.98
85	Metamfepramone	15351-09-4	KBHMHROOFHVLBA-UHFFFAOYSA-N	C11H15NO	EISUSGCEIMS	177.115	178.123	139.15	[M+H]+	1366	Kovats	Matyushin et al., 2019	11.01
86	8-Hydroxyquinoline	148-24-3	MCJGNVYPOGVAJF-UHFFFAOYSA-N	C9H7NO	EISUSGCEIMS	145.052	146.06	124.72	[M+H]+	427429	Fiehn	MS-DIAL metabolomics MSP spectral kit	11.03
87	Propamocarb	24579-73-5	WZZLDXDUQPOXNW-UHFFFAOYSA-N	C9H20N2O2	WRIGCHRMS	188.152	189.16	145.645	[M+H]+	1369	Kovats	Matyushin et al., 2019	11.04
88	Ipronidazole	14885-29-1	NTAFJUSDNOSFFY-UHFFFAOYSA-N	C7H11N3O2	EISUSGCEIMS	169.085	170.092	132.557	[M+H]+	1370	Kovats	Matyushin et al., 2019	11.05
89	1-Naphthol	90-15-3	KJCVRFUGPWSIIH-UHFFFAOYSA-N	C10H8O	WRIGCHRMS	144.057	145.065	125.28	[M-H]-	430764	Fiehn	MS-DIAL metabolomics MSP spectral kit	11.1
90	2,7-Dimethylnaphthalene	582-16-1	LRQYSMQNJLZKPS-UHFFFAOYSA-N	C12H12	EISUSGCEIMS	156.093	157.101	130.25	[M+H]+	1380	Kovats	NIST library	11.17
91	1-Naphthalenamine	134-32-7	RUFPHBVGCFYCNW-UHFFFAOYSA-N	C10H9N	EISUSGCEIMS	143.073	144.081	128.77	[M+H]+	437748	Fiehn	MS-DIAL metabolomics MSP spectral kit	11.26
92	Ephedrine	299-42-3	KWGRBVOPPLSCSI-WPRPVWTQSA-N	C10H15NO	EISUSGCEIMS	165.115	166.123	135.725	[M+H]+	1388	Kovats	NIST library	11.26
93	Mevinphos	298-01-1	GEPDYQSQVLXLEU-AATRIKPKSA-N	C7H13O6P	UATHTARGETSGC	224.044	225.052	136.8	[M+H]+	1390	Kovats	NIST library	11.28
94	Ethylparaben	120-47-8	NUVBSKCKDOMJSU-UHFFFAOYSA-N	C9H10O3	EPACONS	166.062	167.07	129.84	[M+H]+	439342	Fiehn	MS-DIAL metabolomics MSP spectral kit	11.29
95	Myosmine	532-12-7	DPNGWXJMIILTBS-UHFFFAOYSA-N	C9H10N2	EISUSGCEIMS	146.084	147.092	128.2	[M+H]+	1391	Kovats	Matyushin et al., 2019	11.3
96	Chlorzoxazone	95-25-0	TZFWDZFKRBELIQ-UHFFFAOYSA-N	C7H4ClNO2	EISUSGCEIMS	168.993	170	128.5	[M+H]+	440820	Fiehn	MS-DIAL metabolomics MSP spectral kit	11.33
97	Nikethamide	59-26-7	NCYVXEGFNDZQCU-UHFFFAOYSA-N	C10H14N2O	EISUSGCEIMS	178.11	179.118	143.22	[M+H]+	441232	Fiehn	MS-DIAL metabolomics MSP spectral kit	11.34
98	Metformin	657-24-9	XZWYZXLIPXDOLR-UHFFFAOYSA-N	C4H11N5	EISUSGCEIMS	129.101	130.109	122.45	[M+H]+	1398	Kovats	Matyushin et al., 2019	11.38
99	Linalool	78-70-6	CDOSHBSSFJOMGT-UHFFFAOYSA-N	C10H18O	EPACONS	154.135	155.143	154.42	[M-H]-	446768	Fiehn	MS-DIAL metabolomics MSP spectral kit	11.46
100	Mexiletine	31828-71-4	VLPIATFUUWWMKC-UHFFFAOYSA-N	C11H17NO3	EISUSGCEIMS	179.131	180.138	145.25	[M+H]+	1408	Kovats	NIST library	11.49
101	1,4-Naphthalenedione	130-15-4	FRASJONUBLZVQX-UHFFFAOYSA-N	C10H6O2	EISUSGCEIMS	158.036	159.044	130.04	[M+H]+	1410	Kovats	NIST library	11.52
102	1,4-Dimethylnaphthalene	571-58-4	APQSQLNWAIULLK-UHFFFAOYSA-N	C12H12	EISUSGCEIMS	156.093	157.101	126.9	M+.	1411	Kovats	NIST library	11.53
103	Phenmetrazine	134-49-6	OOBHFESNSZDWIU-UHFFFAOYSA-N	C11H15NO	EISUSGCEIMS	177.115	178.123	138.9	[M+H]+	1416	Kovats	NIST library	11.59
104	Benzotriazole	95-14-7	QRUDEWIWKLJBPS-UHFFFAOYSA-N	C6H5N3	NORMANCT15	119.048	120.056	122.67	[M+H]+	1417	Kovats	NORMANCT15	11.6
105	Crimidine	535-89-7	HJIUPFPIEBPYIE-UHFFFAOYSA-N	C7H10ClN3	WRIGCHRMS	171.056	172.064	133.8	[M+H]+	1418	Kovats	Matyushin et al., 2019	11.61
106	Thiobarbituric acid	504-17-6	RVBUGGBMJDPOST-UHFFFAOYSA-N	C4H4N2O2S	EISUSGCEIMS	143.999	145.007	125.35	[M+H]+	1430	Kovats	Matyushin et al., 2019	11.75
107	1,6-Dimethylnaphthalene	575-43-9	CBMXCNPQDUJNHT-UHFFFAOYSA-N	C12H12	EPACONS	156.093	157.101	127.82	M+.	1431	Kovats	NIST library	11.76
108	Antipyrine	60-80-0	VEQOALNAAJBPNY-UHFFFAOYSA-N	C11H12N2O	EISUSGCEIMS	188.095	189.102	137.318	[M+H]+	461807	Fiehn	MS-DIAL metabolomics MSP spectral kit	11.81
109	Tolazoline	59-98-3	JIVZKJJQOZQXQB-UHFFFAOYSA-N	C10H12N2	EISUSGCEIMS	160.1	161.107	133.9	[M+H]+	463376	Fiehn	MS-DIAL metabolomics MSP spectral kit	11.84
110	2,4-Diaminoanisole	615-05-4	BAHPQISAXRFLCL-UHFFFAOYSA-N	C7H10N2O	EISUSGCEIMS	138.079	139.087	131.9	[M+H]+	1446	Kovats	Matyushin et al., 2019	11.94
111	1,2-Benzisothiazolin-3-one	2634-33-5	DMSMPAJRVJJAGA-UHFFFAOYSA-N	C7H5NOS	EPACONS	151.009	152.017	127.53	[M+H]+	1447	Kovats	Matyushin et al., 2019	11.95
112	Ethionamide	536-33-4	AEOCXXJPGCBFJA-UHFFFAOYSA-N	C8H10N2S	EISUSGCEIMS	166.056	167.064	134.8	[M+H]+	1448	Kovats	Matyushin et al., 2019	11.96
113	4-N,4-N-Diethylbenzene-1,4-diamine	93-05-0	QNGVNLMMEQUVQK-UHFFFAOYSA-N	C10H16N2	EISUSGCEIMS	164.131	165.139	137.39	[M+H]+	1450	Kovats	Matyushin et al., 2019	11.98
114	Niacinamide	98-92-0	DFPAKSUCGFBDDF-UHFFFAOYSA-N	C6H6N2O	EPACONS	122.047	123.055	122.502	[M+H]+	469827	Fiehn	MS-DIAL metabolomics MSP spectral kit	11.99
115	Dibenzothiophene	132-65-0	IYYZUPMFVPLQIF-UHFFFAOYSA-N	C12H8S	EPACONS	184.034	185.042	132.3	M+.	471812	Fiehn	MS-DIAL metabolomics MSP spectral kit	12.04
116	Selegiline	14611-51-9	MEZLKOACVSPNER-GFCCVEGCSA-N	C13H17N	EISUSGCEIMS	187.136	188.143	141.55	[M+H]+	1456	Kovats	Matyushin et al., 2019	12.05
117	Methylthiouracil	56-04-2	HWGBHCRJGXAGEU-UHFFFAOYSA-N	C5H6N2OS	EISUSGCEIMS	142.02	143.027	123.05	[M+H]+	1457	Kovats	Matyushin et al., 2019	12.07
118	Hexanedioic acid	124-04-9	WNLRTRBMVRJNCN-UHFFFAOYSA-N	C6H10O4	EPACONS	146.057	147.065	126.19	[M-H]-	474435	Fiehn	MS-DIAL metabolomics MSP spectral kit	12.1
119	4-Hydroxybenzaldehyde	123-08-0	RGHHSNMVTDWUBI-UHFFFAOYSA-N	C7H6O2	EISUSGCEIMS	122.036	123.044	136.33	[M-H]-	475577	Fiehn	MS-DIAL metabolomics MSP spectral kit	12.13
120	Acridine	260-94-6	DZBUGLKDJFMEHC-UHFFFAOYSA-N	C13H9N	EPACONS	179.073	180.081	132	M+.	482398	Fiehn	MS-DIAL metabolomics MSP spectral kit	12.29
121	Thiotepa	52-24-4	FOCVUCIESVLUNU-UHFFFAOYSA-N	C6H12N3PS	EISUSGCEIMS	189.049	190.056	130.5	[M+H]+	1476	Kovats	Matyushin et al., 2019	12.29
122	Diethylpropion	90-84-6	XXEPPPIWZFICOJ-UHFFFAOYSA-N	C13H19NO	EISUSGCEIMS	205.146	206.154	147.353	[M+H]+	1476	Kovats	NIST library	12.29
123	5-Fluorouracil	51-21-8	GHASVSINZRGABV-UHFFFAOYSA-N	C4H3FN2O2	EISUSGCEIMS	130.017	131.025	118.1	[M+H]+	485023	Fiehn	MS-DIAL metabolomics MSP spectral kit	12.35
124	5-Methyl-1H-benzotriazole	136-85-6	LRUDIIUSNGCQKF-UHFFFAOYSA-N	C7H7N3	NORMANCT15	133.064	134.071	125.6	[M+H]+	1483	Kovats	NORMANCT15	12.37
125	Propylparaben	94-13-3	QELSKZZBTMNZEB-UHFFFAOYSA-N	C10H12O3	EPACONS	180.078	181.086	141.35	[M-H]-	488152	Fiehn	MS-DIAL metabolomics MSP spectral kit	12.42
126	Cashmeran	33704-61-9	MIZGSAALSYARKU-UHFFFAOYSA-N	C14H22O	Izquierdo-Sandoval et al., 2022	206.167	207.174	148.04	[M+H]+	1488	Kovats	Izquierdo-Sandoval et al., 2022	12.43
127	3,4-Methylenedioxy-amphetamine	4764-17-4	NGBBVGZWCFBOGO-UHFFFAOYSA-N	C10H13NO2	EISUSGCEIMS	179.094	180.102	125.11	[M+H]+	1495	Kovats	NIST library	12.51
128	Isoniazid	54-85-3	QRXWMOHMRWLFEY-UHFFFAOYSA-N	C6H7N3O	EISUSGCEIMS	137.058	138.066	125.2	[M+H]+	1502	Kovats	Matyushin et al., 2019	12.59
129	Salicylamide	65-45-2	SKZKKFZAGNVIMN-UHFFFAOYSA-N	C7H7NO2	EISUSGCEIMS	137.047	138.055	122.2	[M+H]+	497828	Fiehn	MS-DIAL metabolomics MSP spectral kit	12.65
130	Propoxur (I)	114-26-1	ISRUGXGCCGIOQO-UHFFFAOYSA-N	C11H15NO3	WRIGCHRMS	209.105	210.113	149.1	[M+H]+	499446	Fiehn	MS-DIAL metabolomics MSP spectral kit	12.69
131	1,3,5-Tri-tert-butylbenzene	1460-02-2	GUFMBISUSZUUCB-UHFFFAOYSA-N	C18H30	EISUSGCEIMS	246.234	247.242	173.59	[M+H]+	499800	Fiehn	MS-DIAL metabolomics MSP spectral kit	12.7
132	2-Phenylphenol	90-43-7	LLEMOWNGBBNAJR-UHFFFAOYSA-N	C12H10O	EPACONS	170.073	171.081	130.74	M+.	1514	Kovats	Izquierdo-Sandoval et al., 2022	12.73
133	E-Cinnamic acid	140-10-3	WBYWAXJHAXSJNI-VOTSOKGWSA-N	C9H8O2	EPACONS	148.052	149.06	144.4	[M+H]+	503750	Fiehn	MS-DIAL metabolomics MSP spectral kit	12.79
134	Myristicin	607-91-0	BNWJOHGLIBDBOB-UHFFFAOYSA-N	C11H12O3	EISUSGCEIMS	192.078	193.086	140.8	[M+H]+	1520	Kovats	NIST library	12.8
135	9H-Fluoren-9-one	486-25-9	YLQWCDOCJODRMT-UHFFFAOYSA-N	C13H8O	EISUSGCEIMS	180.057	181.065	132.08	[M+H]+	504428	Fiehn	MS-DIAL metabolomics MSP spectral kit	12.81
136	Menadione	58-27-5	MJVAVZPDRWSRRC-UHFFFAOYSA-N	C11H8O2	EISUSGCEIMS	172.052	173.06	129.74	[M+H]+	505601	Fiehn	MS-DIAL metabolomics MSP spectral kit	12.84
137	Triethanolamine	102-71-6	GSEJCLTVZPLZKY-UHFFFAOYSA-N	C6H15NO3	EISUSGCEIMS	149.105	150.113	130.59	[M+H]+	507436	Fiehn	MS-DIAL metabolomics MSP spectral kit	12.88
138	Pentachlorobenzene	608-93-5	CEOCDNVZRAIOQZ-UHFFFAOYSA-N	C6HCl5	Izquierdo-Sandoval et al., 2022	249.849	250.856	130.33	M+.	1527	Kovats	NIST library	12.88
139	Isoprocarb (I)	2631-40-5	QBSJMKIUCUGGNG-UHFFFAOYSA-N	C11H15NO2	WRIGCHRMS	193.11	194.118	145.8	[M+H]+	1529	Kovats	Matyushin et al., 2019	12.9
140	2,4-Di-tert-butylphenol	96-76-4	ICKWICRCANNIBI-UHFFFAOYSA-N	C14H22O	NORMANCT15	206.167	207.174	152.29	[M+H]+	509768	Fiehn	MS-DIAL metabolomics MSP spectral kit	12.93
141	Bentazone	25057-89-0	ZOMSMJKLGFBRBS-UHFFFAOYSA-N	C10H12N2O3S	EPACONS	240.056	241.064	145.63	[M+H]+	509668	Fiehn	MS-DIAL metabolomics MSP spectral kit	12.93
142	2-Naphthalenamine	91-59-8	JBIJLHTVPXGSAM-UHFFFAOYSA-N	C10H9N	EISUSGCEIMS	143.073	144.081	127.31	[M+H]+	1535	Kovats	NIST library	12.97
143	Protionamide	14222-60-7	VRDIULHPQTYCLN-UHFFFAOYSA-N	C9H12N2S	EISUSGCEIMS	180.072	181.079	140.25	[M+H]+	1535	Kovats	Matyushin et al., 2019	12.97
144	2,5-Di-tert-butylcyclohexa-2,5-diene-1,4-dione	2460-77-7	ZZYASVWWDLJXIM-UHFFFAOYSA-N	C14H20O2	EPACONS	220.146	221.154	156.45	[M+H]+	1537	Kovats	Matyushin et al., 2019	13
145	2-Methyl-5-nitroaniline	99-55-8	DSBIJCMXAIKKKI-UHFFFAOYSA-N	C7H8N2O2	EISUSGCEIMS	152.058	153.066	137.25	[M+H]+	1538	Kovats	Matyushin et al., 2019	13.01
146	Molinate	2212-67-1	DEDOPGXGGQYYMW-UHFFFAOYSA-N	C9H17NOS	WRIGCHRMS	187.103	188.11	138.42	[M+H]+	1539	Kovats	NIST library	13.02
147	Amantadine	768-94-5	DKNWSYNQZKUICI-UHFFFAOYSA-N	C10H17N	EISUSGCEIMS	151.136	152.143	137.85	[M+H]+	514430	Fiehn	MS-DIAL metabolomics MSP spectral kit	13.05
148	4-(2-Aminoethyl)-2-methoxyphenol	554-52-9	DIVQKHQLANKJQO-UHFFFAOYSA-N	C9H13NO2	EISUSGCEIMS	167.094	168.102	146.9	[M+H]+	1542	Kovats	Matyushin et al., 2019	13.05
149	Melamine	108-78-1	JDSHMPZPIAZGSV-UHFFFAOYSA-N	C3H6N6	EPACONS	126.065	127.073	123.48	[M+H]+	1543	Kovats	Matyushin et al., 2019	13.07
150	Butylated hydroxytoluene	128-37-0	NLZUEZXRPGMBCV-UHFFFAOYSA-N	C15H24O	NORMANCT15	220.182	221.19	159.39	[M+H]+	515572	Fiehn	MS-DIAL metabolomics MSP spectral kit	13.07
151	Benzophenone	119-61-9	RWCCWEUUXYIKHB-UHFFFAOYSA-N	C13H10O	NORMANCT15	182.073	183.081	136.18	[M+H]+	517305	Fiehn	MS-DIAL metabolomics MSP spectral kit	13.11
152	Diethyltoluamide	134-62-3	MMOXZBCLCQITDF-UHFFFAOYSA-N	C12H17NO	NORMANCT15	191.131	192.138	142.738	[M+H]+	1548	Kovats	NORMANCT15	13.12
153	Tetramethylthiuram disulfide	137-26-8	KUAZQDVKQLNFPE-UHFFFAOYSA-N	C6H12N2S4	EISUSGCEIMS	239.988	240.996	148.4	[M+H]+	519709	Fiehn	MS-DIAL metabolomics MSP spectral kit	13.17
154	N,N-Dimethyl-N-phenylurea	101-42-8	XXOYNJXVWVNOOJ-UHFFFAOYSA-N	C9H12N2O	WRIGCHRMS	164.095	165.102	134.9	[M+H]+	1554	Kovats	Matyushin et al., 2019	13.19
155	Fluometuron	2164-17-2	RZILCCPWPBTYDO-UHFFFAOYSA-N	C10H11F3N2O	WRIGCHRMS	232.082	233.09	149.75	[M+H]+	1555	Kovats	Matyushin et al., 2019	13.2
156	Allopurinol	315-30-0	OFCNXPDARWKPPY-UHFFFAOYSA-N	C5H4N4O	EISUSGCEIMS	136.038	137.046	122.5	[M+H]+	1557	Kovats	Matyushin et al., 2019	13.23
157	N-Methyl-3,4-methylenedioxyamphetamine	42542-10-9	SHXWCVYOXRDMCX-UHFFFAOYSA-N	C11H15NO2	EISUSGCEIMS	193.11	194.118	144.785	[M+H]+	1569	Kovats	Matyushin et al., 2019	13.36
158	Clorprenaline	3811-25-4	SSMSBSWKLKKXGG-UHFFFAOYSA-N	C11H16ClNO	EISUSGCEIMS	213.092	214.099	145.795	[M+H]+	1573	Kovats	Matyushin et al., 2019	13.41
159	Theobromine	83-67-0	YAPQBXQYLJRXSA-UHFFFAOYSA-N	C7H8N4O2	NORMANCT15	180.064	181.072	130.54	[M+H]+	530637	Fiehn	MS-DIAL metabolomics MSP spectral kit	13.43
160	Simazine	122-34-9	ODCWYMIRDDJXKW-UHFFFAOYSA-N	C7H12ClN5	WRIGCHRMS	201.078	202.085	143.136	[M+H]+	530949	Fiehn	MS-DIAL metabolomics MSP spectral kit	13.44
161	Amylocaine	644-26-8	FDMBBCOBEAVDAO-UHFFFAOYSA-N	C14H21NO2	EISUSGCEIMS	235.157	236.165	157.79	[M+H]+	1582	Kovats	NIST library	13.51
162	Meperidine	57-42-1	XADCESSVHJOZHK-UHFFFAOYSA-N	C15H21NO2	EISUSGCEIMS	247.157	248.165	158.745	[M+H]+	536890	Fiehn	MS-DIAL metabolomics MSP spectral kit	13.58
163	Cedrol	77-53-2	SVURIXNDRWRAFU-OGMFBOKVSA-N	C15H26O	EISUSGCEIMS	222.198	223.206	145.9	[M+H]+	1590	Kovats	NIST library	13.61
164	3,4-Methylenedioxy-N-ethylamphetamine	14089-52-2	PVXVWWANJIWJOO-UHFFFAOYSA-N	C12H17NO2	EISUSGCEIMS	207.125	208.133	147.05	[M+H]+	1595	Kovats	Matyushin et al., 2019	13.66
165	Butamben	94-25-7	IUWVALYLNVXWKX-UHFFFAOYSA-N	C11H15NO2	EISUSGCEIMS	193.11	194.118	158.5	[M+H]+	540714	Fiehn	MS-DIAL metabolomics MSP spectral kit	13.68
166	Guaiol	489-86-1	TWVJWDMOZJXUID-SDDRHHMPSA-N	C15H26O	EISUSGCEIMS	222.198	223.206	146.3	[M+H]+	1597	Kovats	NIST library	13.69
167	Tolclofos-methyl	57018-04-9	OBZIQQJJIKNWNO-UHFFFAOYSA-N	C9H11Cl2O3PS	WRIGCHRMS	299.954	300.962	150.337	[M+H]+	542071	Fiehn	MS-DIAL metabolomics MSP spectral kit	13.71
168	Flonicamid	158062-67-0	RLQJEEJISHYWON-UHFFFAOYSA-N	C9H6F3N3O	WRIGCHRMS	229.046	230.054	148	[M+H]+	1604	Kovats	Matyushin et al., 2019	13.77
169	2,6-Di-tert-butyl-p-benzoquinone	719-22-2	RDQSIADLBQFVMY-UHFFFAOYSA-N	C14H20O2	NORMANCT15	220.146	221.154	155.96	[M+H]+	545612	Fiehn	MS-DIAL metabolomics MSP spectral kit	13.8
170	Aminopyrine	58-15-1	RMMXTBMQSGEXHJ-UHFFFAOYSA-N	C13H17N3O	EISUSGCEIMS	231.137	232.145	151.887	[M+H]+	545972	Fiehn	MS-DIAL metabolomics MSP spectral kit	13.8
171	Propachlor	1918-16-7	MFOUDYKPLGXPGO-UHFFFAOYSA-N	C11H14ClNO	WRIGCHRMS	211.076	212.084	142.697	[M+H]+	1608	Kovats	NIST library	13.81
172	Mefenorex	17243-57-1	XXVROGAVTTXONC-UHFFFAOYSA-N	C12H18ClN	EISUSGCEIMS	211.112	212.12	146.62	[M+H]+	1608	Kovats	Matyushin et al., 2019	13.81
173	1,1'-Carbonyldiimidazole	530-62-1	PFKFTWBEEFSNDU-UHFFFAOYSA-N	C7H6N4O	EISUSGCEIMS	162.054	163.062	131.99	[M+H]+	1610	Kovats	Matyushin et al., 2019	13.83
174	[1,1'-Biphenyl]-4-amine	92-67-1	DMVOXQPQNTYEKQ-UHFFFAOYSA-N	C12H11N	EISUSGCEIMS	169.089	170.096	145.04	[M+H]+	546971	Fiehn	MS-DIAL metabolomics MSP spectral kit	13.83
175	Ethoprophos	13194-48-4	VJYFKVYYMZPMAB-UHFFFAOYSA-N	C8H19O2PS2	WRIGCHRMS	242.056	243.064	149.27	[M+H]+	1610	Kovats	Matyushin et al., 2019	13.83
176	1,3-Benzothiazol-2(3H)-one	934-34-9	YEDUAINPPJYDJZ-UHFFFAOYSA-N	C7H5NOS	NORMANCT15	151.009	152.017	123.75	[M-H]-	1611	Kovats	NORMANCT15	13.85
177	Syringaldehyde	134-96-3	KCDXJAYRVLXPFO-UHFFFAOYSA-N	C9H10O4	EISUSGCEIMS	182.057	183.065	136.46	[M+H]+	1611	Kovats	Matyushin et al., 2019	13.85
178	Dodecanoic acid	143-07-7	POULHZVOKOAJMA-UHFFFAOYSA-N	C12H24O2	EPACONS	200.177	201.185	159.7	[M-H]-	547906	Fiehn	MS-DIAL metabolomics MSP spectral kit	13.85
179	4-(1,1,3,3-Tetramethylbutyl)phenol	140-66-9	ISAVYTVYFVQUDY-UHFFFAOYSA-N	C14H22O	EPACONS	206.167	207.174	156.73	[M-H]-	1612	Kovats	Matyushin et al., 2019	13.86
180	Promecarb	2631-37-0	DTAPQAJKAFRNJB-UHFFFAOYSA-N	C12H17NO2	WRIGCHRMS	207.125	208.133	150.39	[M+H]+	1614	Kovats	Matyushin et al., 2019	13.88
181	Pentylenetetrazol	54-95-5	CWRVKFFCRWGWCS-UHFFFAOYSA-N	C6H10N4	EISUSGCEIMS	138.09	139.098	126.185	[M+H]+	1615	Kovats	NIST library	13.89
182	2-Ethyl-N-(2-ethylhexyl)hexan-1-amine	106-20-7	SAIKULLUBZKPDA-UHFFFAOYSA-N	C16H35N	NORMANCT15	241.276	242.284	173.52	[M+H]+	1615	Kovats	NORMANCT15	13.89
183	Atrazine	1912-24-9	MXWJVTOOROXGIU-UHFFFAOYSA-N	C8H14ClN5	NORMANCT15	215.093	216.101	149.694	[M+H]+	550672	Fiehn	MS-DIAL metabolomics MSP spectral kit	13.92
184	Metronidazole	443-48-1	VAOCPAMSLUNLGC-UHFFFAOYSA-N	C6H9N3O3	EISUSGCEIMS	171.064	172.072	130.04	[M+H]+	1618	Kovats	NIST library	13.93
185	Diphenylamine	122-39-4	DMBHHRLKUKUOEG-UHFFFAOYSA-N	C12H11N	NORMANCT15	169.089	170.096	137.24	[M+H]+	1619	Kovats	NIST library	13.94
186	Propylthiouracil	51-52-5	KNAHARQHSZJURB-UHFFFAOYSA-N	C7H10N2OS	EISUSGCEIMS	170.051	171.059	133.8	[M+H]+	1623	Kovats	Matyushin et al., 2019	13.98
187	Prolintane	493-92-5	OJCPSBCUMRIPFL-UHFFFAOYSA-N	C15H23N	EISUSGCEIMS	217.183	218.19	153.04	[M+H]+	1623	Kovats	NIST library	13.98
188	Chlortoluron	15545-48-9	JXCGFZXSOMJFOA-UHFFFAOYSA-N	C10H13ClN2O	WRIGCHRMS	212.071	213.079	147.692	[M+H]+	1626	Kovats	Matyushin et al., 2019	14.02
189	Chlorpropham	101-21-3	CWJSHJJYOPWUGX-UHFFFAOYSA-N	C10H12ClNO2	Izquierdo-Sandoval et al., 2022	213.055	214.063	145.61	M+.	1626	Kovats	NIST library	14.02
190	Omethoate	1113-02-6	PZXOQEXFMJCDPG-UHFFFAOYSA-N	C5H12NO4PS	WRIGCHRMS	213.022	214.03	135.8	[M+H]+	1640	Kovats	NIST library	14.18
191	10-Undecenoic acid	112-38-9	FRPZMMHWLSIFAZ-UHFFFAOYSA-N	C11H20O2	EPACONS	184.146	185.154	154.92	[M-H]-	562069	Fiehn	MS-DIAL metabolomics MSP spectral kit	14.19
192	(4-Chloro-2-methylphenoxy)acetic acid	94-74-6	WHKUVVPPKQRRBV-UHFFFAOYSA-N	C9H9ClO3	EPACONS	200.024	201.031	146.16	[M-H]-	1641	Kovats	Matyushin et al., 2019	14.19
193	Deisopropylatrazine	1007-28-9	IVENSCMCQBJAKW-UHFFFAOYSA-N	C5H8ClN5	WRIGCHRMS	173.046	174.054	132.425	[M+H]+	1642	Kovats	Izquierdo-Sandoval et al., 2022	14.2
194	Carbaryl	63-25-2	CVXBEEMKQHEXEN-UHFFFAOYSA-N	C12H11NO2	WRIGCHRMS	201.079	202.086	150	[M+H]+	563809	Fiehn	MS-DIAL metabolomics MSP spectral kit	14.24
195	Ethalfluralin	55283-68-6	PTFJIKYUEPWBMS-UHFFFAOYSA-N	C13H14F3N3O4	WRIGCHRMS	333.093	334.101	165.31	[M+H]+	1648	Kovats	Izquierdo-Sandoval et al., 2022	14.27
196	Dicrotophos	141-66-2	VEENJGZXVHKXNB-VOTSOKGWSA-N	C8H16NO5P	WRIGCHRMS	237.076	238.084	148.385	[M+H]+	1652	Kovats	Matyushin et al., 2019	14.31
197	Bromoxynil	1689-84-5	UPMXNNIRAGDFEH-UHFFFAOYSA-N	C7H3Br2NO	EISUSGCEIMS	276.856	277.863	128.69	[M-H]-	1652	Kovats	NIST library	14.31
198	Carbimazole	22232-54-8	CFOYWRHIYXMDOT-UHFFFAOYSA-N	C7H10N2O2S	EISUSGCEIMS	186.046	187.054	132.65	[M+H]+	1655	Kovats	Matyushin et al., 2019	14.34
199	Monolinuron	1746-81-2	LKJPSUCKSLORMF-UHFFFAOYSA-N	C9H11ClN2O2	WRIGCHRMS	214.05	215.058	144.4	[M+H]+	1656	Kovats	Matyushin et al., 2019	14.36
200	Methyl parathion	298-00-0	RLBIQVVOMOPOHC-UHFFFAOYSA-N	C8H10NO5PS	EPACONS	263.001	264.009	150.39	[M+H]+	569363	Fiehn	MS-DIAL metabolomics MSP spectral kit	14.37
201	Monocrotophos	6923-22-4	KRTSDMXIXPKRQR-AATRIKPKSA-N	C7H14NO5P	WRIGCHRMS	223.061	224.068	145.86	[M+H]+	1658	Kovats	Matyushin et al., 2019	14.38
202	Phenacetin	62-44-2	CPJSUEIXXCENMM-UHFFFAOYSA-N	C10H13NO2	EISUSGCEIMS	179.094	180.102	139.778	[M+H]+	1660	Kovats	NIST library	14.4
203	Desethylterbuthylazine	30125-63-4	LMKQNTMFZLAJDV-UHFFFAOYSA-N	C7H12ClN5	NORMANCT15	201.078	202.085	144.255	[M+H]+	1665	Kovats	NORMANCT15	14.46
204	Zoxazolamine	61-80-3	YGCODSQDUUUKIV-UHFFFAOYSA-N	C7H5ClN2O	EISUSGCEIMS	168.008	169.016	129.2	[M+H]+	1667	Kovats	Matyushin et al., 2019	14.48
205	Ethambutol	74-55-5	AEUTYOVWOVBAKS-UWVGGRQHSA-N	C10H24N2O2	EISUSGCEIMS	204.183	205.191	146.6	[M+H]+	1668	Kovats	Matyushin et al., 2019	14.49
206	Apiol	523-80-8	QQRSPHJOOXUALR-UHFFFAOYSA-N	C12H14O4	EISUSGCEIMS	222.089	223.097	146.1	[M+H]+	1674	Kovats	NIST library	14.56
207	Trifluralin	1582-09-8	ZSDSQXJSNMTJDA-UHFFFAOYSA-N	C13H16F3N3O4	Izquierdo-Sandoval et al., 2022	335.109	336.117	168.43	[M+H]+	1674	Kovats	NIST library	14.56
208	Carbofuran	1563-66-2	DUEPRVBVGDRKAG-UHFFFAOYSA-N	C12H15NO3	EPACONS	221.105	222.113	148.952	[M+H]+	1678	Kovats	NIST library	14.6
209	Hexachlorobenzene	118-74-1	CKAPSXZOOQJIBF-UHFFFAOYSA-N	C6Cl6	Izquierdo-Sandoval et al., 2022	283.81	284.817	134.68	M+.	1678	Kovats	NIST library	14.6
210	Deethylatrazine	6190-65-4	DFWFIQKMSFGDCQ-UHFFFAOYSA-N	C6H10ClN5	NORMANCT15	187.062	188.07	139.87	[M+H]+	1680	Kovats	NORMANCT15	14.62
211	Fenthion	55-38-9	PNVJTZOFSHSLTO-UHFFFAOYSA-N	C10H15O3PS2	WRIGCHRMS	278.019	279.027	156.445	[M+H]+	580100	Fiehn	MS-DIAL metabolomics MSP spectral kit	14.63
212	Cadusafos	95465-99-9	KXRPCFINVWWFHQ-UHFFFAOYSA-N	C10H23O2PS2	WRIGCHRMS	270.087	271.095	157.48	[M+H]+	1683	Kovats	Matyushin et al., 2019	14.66
213	Diethylcarbamazine	90-89-1	RCKMWOKWVGPNJF-UHFFFAOYSA-N	C10H21N3O	EISUSGCEIMS	199.168	200.176	143.2	[M+H]+	1684	Kovats	Matyushin et al., 2019	14.67
214	Prometon	1610-18-0	ISEUFVQQFVOBCY-UHFFFAOYSA-N	C10H19N5O	WRIGCHRMS	225.159	226.166	158	[M+H]+	1684	Kovats	Matyushin et al., 2019	14.67
215	Bupropion	34911-55-2	SNPPWIUOZRMYNY-UHFFFAOYSA-N	C13H18ClNO	EISUSGCEIMS	239.107	240.115	157.433	[M+H]+	1687	Kovats	Matyushin et al., 2019	14.7
216	Phorate	298-02-2	BULVZWIRKLYCBC-UHFFFAOYSA-N	C7H17O2PS3	Izquierdo-Sandoval et al., 2022	260.012	261.02	149.05	[M+H]+	1688	Kovats	NIST library	14.71
217	Dimethoate	60-51-5	MCWXGJITAZMZEV-UHFFFAOYSA-N	C5H12NO3PS2	EPACONS	228.999	230.007	140.217	[M+H]+	1690	Kovats	NIST library	14.74
218	Ampyrone	83-07-8	RLFWWDJHLFCNIJ-UHFFFAOYSA-N	C11H13N3O	EISUSGCEIMS	203.105	204.113	143.34	[M+H]+	585531	Fiehn	MS-DIAL metabolomics MSP spectral kit	14.77
219	Orotic acid	65-86-1	PXQPEWDEAKTCGB-UHFFFAOYSA-N	C5H4N2O4	EISUSGCEIMS	156.017	157.024	125.8	[M+H]+	586317	Fiehn	MS-DIAL metabolomics MSP spectral kit	14.78
220	Isophorone diisocyanate	4098-71-9	NIMLQBUJDJZYEJ-UHFFFAOYSA-N	C12H18N2O2	EPACONS	222.136	223.144	160.55	[M+H]+	1694	Kovats	Matyushin et al., 2019	14.78
221	Beclamide	501-68-8	JPYQFYIEOUVJDU-UHFFFAOYSA-N	C10H12ClNO	EISUSGCEIMS	197.06	198.068	142.3	[M+H]+	1697	Kovats	NIST library	14.81
222	Fencamfamin	1209-98-9	IKFBPFGUINLYQI-UHFFFAOYSA-N	C15H21N	EISUSGCEIMS	215.167	216.175	154.82	[M+H]+	1697	Kovats	NIST library	14.81
223	Ornidazole	16773-42-5	IPWKIXLWTCNBKN-UHFFFAOYSA-N	C7H10ClN3O3	EISUSGCEIMS	219.041	220.048	142.2	[M+H]+	1698	Kovats	Matyushin et al., 2019	14.82
224	Fenitrothion	122-14-5	ZNOLGFHPUIJIMJ-UHFFFAOYSA-N	C9H12NO5PS	WRIGCHRMS	277.017	278.025	156.155	[M+H]+	588077	Fiehn	MS-DIAL metabolomics MSP spectral kit	14.83
225	2,6-Di-tert-butyl-4-ethylphenol	4130-42-1	BVUXDWXKPROUDO-UHFFFAOYSA-N	C16H26O	EPACONS	234.198	235.206	167.25	[M+H]+	1700	Kovats	Matyushin et al., 2019	14.85
226	Cyanophos	2636-26-2	SCKHCCSZFPSHGR-UHFFFAOYSA-N	C9H10NO3PS	WRIGCHRMS	243.011	244.019	151.44	[M+H]+	1700	Kovats	NIST library	14.85
227	Diphenylhydramine	58-73-1	ZZVUWRFHKOJYTH-UHFFFAOYSA-N	C17H21NO	EISUSGCEIMS	255.162	256.17	162.2	[M+H]+	589950	Fiehn	MS-DIAL metabolomics MSP spectral kit	14.87
228	Cyromazine	66215-27-8	LVQDKIWDGQRHTE-UHFFFAOYSA-N	C6H10N6	WRIGCHRMS	166.096	167.104	134.277	[M+H]+	1703	Kovats	Matyushin et al., 2019	14.88
229	Clomazone	81777-89-1	KIEDNEWSYUYDSN-UHFFFAOYSA-N	C12H14ClNO2	WRIGCHRMS	239.071	240.079	146.72	[M+H]+	1705	Kovats	Matyushin et al., 2019	14.9
230	Terbumeton	33693-04-8	BCQMBFHBDZVHKU-UHFFFAOYSA-N	C10H19N5O	WRIGCHRMS	225.159	226.166	156.84	[M+H]+	1707	Kovats	Matyushin et al., 2019	14.92
231	Cotinine	486-56-6	UIKROCXWUNQSPJ-VIFPVBQESA-N	C10H12N2O	NORMANCT15	176.095	177.102	140.9	[M+H]+	1709	Kovats	NORMANCT15	14.95
232	Terbacil	5902-51-2	NBQCNZYJJMBDKY-UHFFFAOYSA-N	C9H13ClN2O2	WRIGCHRMS	216.066	217.074	146.51	[M-H]-	1710	Kovats	Matyushin et al., 2019	14.96
233	Dicloran	99-30-9	BIXZHMJUSMUDOQ-UHFFFAOYSA-N	C6H4Cl2N2O2	EPACONS	205.965	206.972	132.625	[M+H]+	1716	Kovats	NIST library	15.02
234	Chloropropamide	94-20-2	RKWGIWYCVPQPMF-UHFFFAOYSA-N	C10H13ClN2O3S	EISUSGCEIMS	276.033	277.041	157.9	[M+H]+	1717	Kovats	NIST library	15.03
235	Methapyrilene	91-80-5	HNJJXZKZRAWDPF-UHFFFAOYSA-N	C14H19N3S	EISUSGCEIMS	261.13	262.137	157.2	[M+H]+	596696	Fiehn	MS-DIAL metabolomics MSP spectral kit	15.04
236	Quintozene	82-68-8	LKPLKUMXSAEKID-UHFFFAOYSA-N	C6Cl5NO2	Izquierdo-Sandoval et al., 2022	294.834	295.841	146.24	[M+H]+	1723	Kovats	Izquierdo-Sandoval et al., 2022	15.1
237	Ethoxyquin	91-53-2	DECIPOUIJURFOJ-UHFFFAOYSA-N	C14H19NO	WRIGCHRMS	217.146	218.154	154.295	[M+H]+	1724	Kovats	Matyushin et al., 2019	15.11
238	Homovanillic acid	306-08-1	QRMZSPFSDQBLIX-UHFFFAOYSA-N	C9H10O4	EISUSGCEIMS	182.057	183.065	136.3	[M-H]-	601084	Fiehn	MS-DIAL metabolomics MSP spectral kit	15.15
239	Terbuthylazine	5915-41-3	FZXISNSWEXTPMF-UHFFFAOYSA-N	C9H16ClN5	NORMANCT15	229.109	230.117	154.468	[M+H]+	1728	Kovats	NIST library	15.16
240	N-Butylbenzenesulfonamide	3622-84-2	IPRJXAGUEGOFGG-UHFFFAOYSA-N	C10H15NO2S	NORMANCT15	213.082	214.09	149.9	[M+H]+	1733	Kovats	NORMANCT15	15.21
241	3,5-Di-tert-Butyl-4-hydroxybenzaldehyde	1620-98-0	DOZRDZLFLOODMB-UHFFFAOYSA-N	C15H22O2	NORMANCT15	234.162	235.169	165.035	[M+H]+	603775	Fiehn	MS-DIAL metabolomics MSP spectral kit	15.21
242	Phenacemide	63-98-9	XPFRXWCVYUEORT-UHFFFAOYSA-N	C9H10N2O2	EISUSGCEIMS	178.074	179.082	128.3	[M+H]+	1738	Kovats	Matyushin et al., 2019	15.27
243	Ethyl 4-phenylpiperidine-4-carboxylate	77-17-8	QKHMFBKXTNQCTM-UHFFFAOYSA-N	C14H19NO2	EISUSGCEIMS	233.141	234.149	155.2	[M+H]+	1740	Kovats	NIST library	15.29
244	Methylphenidate	113-45-1	DUGOZIWVEXMGBE-UHFFFAOYSA-N	C14H19NO2	EISUSGCEIMS	233.141	234.149	153.64	[M+H]+	1742	Kovats	NIST library	15.31
245	9,10-Anthracenedione	84-65-1	RZVHIXYEVGDQDX-UHFFFAOYSA-N	C14H8O2	NORMANCT15	208.052	209.06	139.403	[M+H]+	608596	Fiehn	MS-DIAL metabolomics MSP spectral kit	15.33
246	Propyzamide	23950-58-5	PHNUZKMIPFFYSO-UHFFFAOYSA-N	C12H11Cl2NO	WRIGCHRMS	255.021	256.029	157.665	[M+H]+	608637	Fiehn	MS-DIAL metabolomics MSP spectral kit	15.33
247	Aminocarb	2032-59-9	IMIDOCRTMDIQIJ-UHFFFAOYSA-N	C11H16N2O2	WRIGCHRMS	208.121	209.129	152.4	[M+H]+	1748	Kovats	Matyushin et al., 2019	15.37
248	Triphenylene	217-59-4	SLGBZMMZGDRARJ-UHFFFAOYSA-N	C18H12	EISUSGCEIMS	228.093	229.101	144.81	M+.	610087	Fiehn	MS-DIAL metabolomics MSP spectral kit	15.37
249	Benzocaine	94-09-7	BLFLLBZGZJTVJG-UHFFFAOYSA-N	C9H11NO2	EISUSGCEIMS	165.079	166.086	145.725	[M+H]+	611070	Fiehn	MS-DIAL metabolomics MSP spectral kit	15.39
250	Methoxamine	390-28-3	WJAJPNHVVFWKKL-UHFFFAOYSA-N	C11H17NO3	EISUSGCEIMS	211.12	212.128	143.5	[M+H]+	1751	Kovats	Matyushin et al., 2019	15.41
251	Desethylterbumeton	30125-64-5	HSYISQLUXXBNFW-UHFFFAOYSA-N	C8H15N5O	WRIGCHRMS	197.127	198.135	145.695	[M+H]+	1753	Kovats	Matyushin et al., 2019	15.43
252	Propazine	139-40-2	WJNRPILHGGKWCK-UHFFFAOYSA-N	C9H16ClN5	WRIGCHRMS	229.109	230.117	155.78	[M+H]+	1754	Kovats	NIST library	15.44
253	Heptenophos	23560-59-0	GBAWQJNHVWMTLU-UHFFFAOYSA-N	C9H12ClO4P	WRIGCHRMS	250.016	251.024	144.04	[M+H]+	1756	Kovats	Matyushin et al., 2019	15.46
254	Aminosalicylic acid	65-49-6	WUBBRNOQWQTFEX-UHFFFAOYSA-N	C7H7NO3	EISUSGCEIMS	153.042	154.05	133.5	[M+H]+	1763	Kovats	Matyushin et al., 2019	15.54
255	Citric acid	77-92-9	KRKNYBCHXYNGOX-UHFFFAOYSA-N	C6H8O7	EPACONS	192.026	193.034	128.085	[M-H]-	617342	Fiehn	MS-DIAL metabolomics MSP spectral kit	15.54
256	Prometryn	7287-19-6	AAEVYOVXGOFMJO-UHFFFAOYSA-N	C10H19N5S	WRIGCHRMS	241.136	242.143	162.467	[M+H]+	619899	Fiehn	MS-DIAL metabolomics MSP spectral kit	15.61
257	Secbumeton	26259-45-0	ZJMZZNVGNSWOOM-UHFFFAOYSA-N	C10H19N5O	WRIGCHRMS	225.159	226.166	157.9	[M+H]+	1772	Kovats	Matyushin et al., 2019	15.63
258	Metobromuron	3060-89-7	WLFDQEVORAMCIM-UHFFFAOYSA-N	C9H11BrN2O2	WRIGCHRMS	258	259.008	146.678	[M+H]+	1772	Kovats	Matyushin et al., 2019	15.63
259	Monobutyl phthalate	131-70-4	YZBOVSFWWNVKRJ-UHFFFAOYSA-N	C12H14O4	EPACONS	222.089	223.097	151.11	[M-H]-	1773	Kovats	Matyushin et al., 2019	15.65
260	Furfurylmethylamphetamine	13445-60-8	DLGIIZAHQPTVCJ-UHFFFAOYSA-N	C15H19NO	EISUSGCEIMS	229.146	230.154	150.02	[M+H]+	1773	Kovats	Matyushin et al., 2019	15.65
261	Carzenide	138-41-0	UCAGLBKTLXCODC-UHFFFAOYSA-N	C7H7NO4S	EISUSGCEIMS	201.009	202.017	138.82	[M-H]-	1778	Kovats	Matyushin et al., 2019	15.7
262	1,5-Naphthalenediamine	2243-62-1	KQSABULTKYLFEV-UHFFFAOYSA-N	C10H10N2	EISUSGCEIMS	158.084	159.092	132.17	[M+H]+	1779	Kovats	Matyushin et al., 2019	15.71
263	Propethamphos	31218-83-4	BZNDWPRGXNILMS-VQHVLOKHSA-N	C10H20NO4PS	Izquierdo-Sandoval et al., 2022	281.085	282.092	163.12	M+.	1779	Kovats	Izquierdo-Sandoval et al., 2022	15.71
264	Hexylresorcinol	136-77-6	WFJIVOKAWHGMBH-UHFFFAOYSA-N	C12H18O2	EISUSGCEIMS	194.13	195.138	139.3	[M+H]+	624609	Fiehn	MS-DIAL metabolomics MSP spectral kit	15.72
265	Carbromal	77-65-6	OPNPQXLQERQBBV-UHFFFAOYSA-N	C7H13BrN2O2	EISUSGCEIMS	236.016	237.023	139.8	[M+H]+	624719	Fiehn	MS-DIAL metabolomics MSP spectral kit	15.73
266	Chlorothalonil	1897-45-6	CRQQGFGUEAVUIL-UHFFFAOYSA-N	C8Cl4N2	Izquierdo-Sandoval et al., 2022	265.878	266.886	150.03	[M+H]+	1781	Kovats	Izquierdo-Sandoval et al., 2022	15.73
267	N,N-Dimethyltryptamine	61-50-7	DMULVCHRPCFFGV-UHFFFAOYSA-N	C12H16N2	EISUSGCEIMS	188.131	189.139	143.5	[M+H]+	1784	Kovats	Matyushin et al., 2019	15.76
268	5,6-Dimethyl-1H-benzotriazole	4184-79-6	MVPKIPGHRNIOPT-UHFFFAOYSA-N	C8H9N3	NORMANCT15	147.079	148.087	131.25	[M+H]+	1789	Kovats	NORMANCT15	15.82
269	Picloram	1918-02-1	NQQVFXUMIDALNH-UHFFFAOYSA-N	C6H3Cl3N2O2	EISUSGCEIMS	239.925	240.933	141.9	[M+H]+	1790	Kovats	Matyushin et al., 2019	15.83
270	Meclofenoxate	51-68-3	XZTYGFHCIAKPGJ-UHFFFAOYSA-N	C12H16ClNO3	EISUSGCEIMS	257.081	258.089	151.5	[M+H]+	1790	Kovats	NIST library	15.83
271	Isoproturon	34123-59-6	PUIYMUZLKQOUOZ-UHFFFAOYSA-N	C12H18N2O	WRIGCHRMS	206.141	207.149	152.39	[M+H]+	1792	Kovats	Matyushin et al., 2019	15.85
272	Bromacil	314-40-9	CTSLUCNDVMMDHG-UHFFFAOYSA-N	C9H13BrN2O2	WRIGCHRMS	260.016	261.023	143.31	[M+H]+	1792	Kovats	Matyushin et al., 2019	15.85
273	Ronidazole	7681-76-7	PQFRTXSWDXZRRS-UHFFFAOYSA-N	C6H8N4O4	EISUSGCEIMS	200.054	201.062	136.046	[M+H]+	1793	Kovats	Matyushin et al., 2019	15.86
274	Pyrimethanil	53112-28-0	ZLIBICFPKPWGIZ-UHFFFAOYSA-N	C12H13N3	WRIGCHRMS	199.11	200.118	143.77	[M+H]+	1794	Kovats	Matyushin et al., 2019	15.87
275	Pirimicarb	23103-98-2	YFGYUFNIOHWBOB-UHFFFAOYSA-N	C11H18N4O2	WRIGCHRMS	238.143	239.15	155.95	[M+H]+	1796	Kovats	NIST library	15.89
276	Mexacarbate	315-18-4	YNEVBPNZHBAYOA-UHFFFAOYSA-N	C12H18N2O2	WRIGCHRMS	222.136	223.144	156.6	[M+H]+	1797	Kovats	Matyushin et al., 2019	15.9
277	1-Methyl phenanthrene	832-69-9	DOWJXOHBNXRUOD-UHFFFAOYSA-N	C15H12	EPACONS	192.093	193.101	137.83	M+.	1798	Kovats	Matyushin et al., 2019	15.91
278	Pentaethylene glycol	4792-15-8	JLFNLZLINWHATN-UHFFFAOYSA-N	C10H22O6	EPACONS	238.141	239.149	150.3	[M+H]+	1799	Kovats	Matyushin et al., 2019	15.92
279	Adrenalone	99-45-6	PZMVOUYYNKPMSI-UHFFFAOYSA-N	C9H11NO3	EISUSGCEIMS	181.073	182.081	138.2	[M+H]+	1802	Kovats	Matyushin et al., 2019	15.96
280	Fuberidazole	3878-19-1	UYJUZNLFJAWNEZ-UHFFFAOYSA-N	C11H8N2O	WRIGCHRMS	184.063	185.071	136.05	[M+H]+	1803	Kovats	Matyushin et al., 2019	15.97
281	Mephosfolan	950-10-7	LTQSAUHRSCMPLD-UHFFFAOYSA-N	C8H16NO3PS2	WRIGCHRMS	269.03	270.038	153.24	[M+H]+	1806	Kovats	Matyushin et al., 2019	16
282	Pheniramine	86-21-5	IJHNSHDBIRRJRN-UHFFFAOYSA-N	C16H20N2	EISUSGCEIMS	240.162	241.17	153.8	[M+H]+	1810	Kovats	NIST library	16.04
283	Hippuric acid	495-69-2	QIAFMBKCNZACKA-UHFFFAOYSA-N	C9H9NO3	EISUSGCEIMS	179.058	180.066	142.4	[M-H]-	637795	Fiehn	MS-DIAL metabolomics MSP spectral kit	16.05
284	7H-Benz[de]anthracen-7-one	82-05-3	HUKPVYBUJRAUAG-UHFFFAOYSA-N	C17H10O	EISUSGCEIMS	230.073	231.081	144.61	M+.	638204	Fiehn	MS-DIAL metabolomics MSP spectral kit	16.06
285	3-cyclooctyl-1,1-dimethylurea	2163-69-1	DQZCVNGCTZLGAQ-UHFFFAOYSA-N	C11H22N2O	NORMANCT15	198.173	199.181	150.25	[M+H]+	1813	Kovats	NORMANCT15	16.07
286	Methiocarb sulfoxide	2635-10-1	FNCMBMZOZQAWJA-UHFFFAOYSA-N	C11H15NO3S	WRIGCHRMS	241.077	242.085	156.88	[M+H]+	1818	Kovats	Matyushin et al., 2019	16.13
287	Metribuzin	21087-64-9	FOXFZRUHNHCZPX-UHFFFAOYSA-N	C8H14N4OS	WRIGCHRMS	214.088	215.096	147.81	[M+H]+	1819	Kovats	NIST library	16.14
288	Methaqualone	72-44-6	JEYCTXHKTXCGPB-UHFFFAOYSA-N	C16H14N2O	EISUSGCEIMS	250.11	251.118	155.25	[M+H]+	641508	Fiehn	MS-DIAL metabolomics MSP spectral kit	16.14
289	Thonzylamine	91-85-0	GULNIHOSWFYMRN-UHFFFAOYSA-N	C16H22N4O	EISUSGCEIMS	286.179	287.187	167.3	[M+H]+	642156	Fiehn	MS-DIAL metabolomics MSP spectral kit	16.15
290	Prilocaine	721-50-6	MVFGUOIZUNYYSO-UHFFFAOYSA-N	C13H20N2O	EISUSGCEIMS	220.157	221.165	153.65	[M+H]+	1822	Kovats	NIST library	16.17
291	3-Hydroxycarbofuran	16655-82-6	RHSUJRQZTQNSLL-UHFFFAOYSA-N	C12H15NO4	WRIGCHRMS	237.1	238.107	149.06	[M+H]+	1824	Kovats	Matyushin et al., 2019	16.19
292	Tebuthiuron	34014-18-1	HBPDKDSFLXWOAE-UHFFFAOYSA-N	C9H16N4OS	WRIGCHRMS	228.104	229.112	152.05	[M+H]+	1825	Kovats	Matyushin et al., 2019	16.2
293	Phosphamidon isomer 2	13171-21-6	RGCLLPNLLBQHPF-HJWRWDBZSA-N	C10H19ClNO5P	UATHTARGETSGC	299.068	300.076	156.917	[M+H]+	1825	Kovats	NIST library	16.2
294	Propanil	709-98-8	LFULEKSKNZEWOE-UHFFFAOYSA-N	C9H9Cl2NO	WRIGCHRMS	217.006	218.013	144.28	[M+H]+	1826	Kovats	NIST library	16.21
295	Muscone	541-91-3	ALHUZKCOMYUFRB-UHFFFAOYSA-N	C16H30O	Izquierdo-Sandoval et al., 2022	238.229	239.237	161.17	[M+H]+	1826	Kovats	Izquierdo-Sandoval et al., 2022	16.21
296	Traseolide	68140-48-7	IMRYETFJNLKUHK-UHFFFAOYSA-N	C18H26O	Izquierdo-Sandoval et al., 2022	258.198	259.206	168.93	[M+H]+	1826	Kovats	Izquierdo-Sandoval et al., 2022	16.21
297	Tefluthrin	79538-32-2	ZFHGXWPMULPQSE-WTKPLQERSA-N	C17H14ClF7O2	Izquierdo-Sandoval et al., 2022	418.057	419.064	176.4	[M+H]+	1828	Kovats	Izquierdo-Sandoval et al., 2022	16.23
298	Methyl chlorpyrifos	5598-13-0	HRBKVYFZANMGRE-UHFFFAOYSA-N	C7H7Cl3NO3PS	WRIGCHRMS	322.892	323.899	153.97	[M+H]+	1829	Kovats	NIST library	16.24
299	Triflupromazine	146-54-3	XSCGXQMFQXDFCW-UHFFFAOYSA-N	C18H19F3N2S	EISUSGCEIMS	352.122	353.129	175.6	[M+H]+	646748	Fiehn	MS-DIAL metabolomics MSP spectral kit	16.27
300	Caffeine	58-08-2	RYYVLZVUVIJVGH-UHFFFAOYSA-N	C8H10N4O2	NORMANCT15	194.08	195.088	137.244	[M+H]+	648156	Fiehn	MS-DIAL metabolomics MSP spectral kit	16.3
301	Benzphetamine	156-08-1	YXKTVDFXDRQTKV-HNNXBMFYSA-N	C17H21N	EISUSGCEIMS	239.167	240.175	154.8	[M+H]+	1834	Kovats	NIST library	16.3
302	Endosulfan ether	3369-52-6	CKPWHXBGVRURFU-NYQGKTAPSA-N	C9H6Cl6O	Izquierdo-Sandoval et al., 2022	341.852	342.859	152.53	[M+H]+	1834	Kovats	Izquierdo-Sandoval et al., 2022	16.3
303	Baclofen	1134-47-0	KPYSYYIEGFHWSV-UHFFFAOYSA-N	C10H12ClNO2	EISUSGCEIMS	213.055	214.063	149.2	[M+H]+	1835	Kovats	Matyushin et al., 2019	16.31
304	Tonalide	21145-77-7	DNRJTBAOUJJKDY-UHFFFAOYSA-N	C18H26O	Izquierdo-Sandoval et al., 2022	258.198	259.206	168.29	[M+H]+	1836	Kovats	Izquierdo-Sandoval et al., 2022	16.32
305	N-Phenyl-1-naphthylamine	90-30-2	XQVWYOYUZDUNRW-UHFFFAOYSA-N	C16H13N	EISUSGCEIMS	219.104	220.112	147.95	[M+H]+	649736	Fiehn	MS-DIAL metabolomics MSP spectral kit	16.34
306	Alprenolol	13655-52-2	PAZJSJFMUHDSTF-UHFFFAOYSA-N	C15H23NO2	EISUSGCEIMS	249.172	250.18	159.05	[M+H]+	1840	Kovats	NIST library	16.36
307	Musk xylene	81-15-2	XMWRWTSZNLOZFN-UHFFFAOYSA-N	C12H15N3O6	Izquierdo-Sandoval et al., 2022	297.096	298.103	168.06	[M+H]+	1843	Kovats	NIST library	16.39
308	Cyclizine	82-92-8	UVKZSORBKUEBAZ-UHFFFAOYSA-N	C18H22N2	EISUSGCEIMS	266.178	267.186	165.033	[M+H]+	652815	Fiehn	MS-DIAL metabolomics MSP spectral kit	16.41
309	Bromo-2,5-dimethoxyphenylethylamine	66142-81-2	YMHOBZXQZVXHBM-UHFFFAOYSA-N	C10H14BrNO2	EISUSGCEIMS	259.02	260.028	156.6	[M+H]+	1849	Kovats	Matyushin et al., 2019	16.45
310	Carisoprodol	78-44-4	OFZCIYFFPZCNJE-UHFFFAOYSA-N	C12H24N2O4	EISUSGCEIMS	260.173	261.181	149.1	[M+H]+	1850	Kovats	NIST library	16.46
311	Demeton-S-methylsulfone	17040-19-6	PZIRJMYRYORVIT-UHFFFAOYSA-N	C6H15O5PS2	WRIGCHRMS	262.009	263.017	143.265	[M+H]+	1850	Kovats	NIST library	16.46
312	Sebuthylazine	7286-69-3	BZRUVKZGXNSXMB-UHFFFAOYSA-N	C9H16ClN5	WRIGCHRMS	229.109	230.117	155.4	[M+H]+	1851	Kovats	Matyushin et al., 2019	16.47
313	Dichlofenthion	97-17-6	WGOWCPGHOCIHBW-UHFFFAOYSA-N	C10H13Cl2O3PS	WRIGCHRMS	313.97	314.977	158.105	[M+H]+	1852	Kovats	NIST library	16.48
314	Diazepam	439-14-5	AAOVKJBEBIDNHE-UHFFFAOYSA-N	C16H13ClN2O	EISUSGCEIMS	284.071	285.079	164.55	[M+H]+	656798	Fiehn	MS-DIAL metabolomics MSP spectral kit	16.51
315	2,4,4'-Trichlorobiphenyl	7012-37-5	BZTYNSQSZHARAZ-UHFFFAOYSA-N	C12H7Cl3	Izquierdo-Sandoval et al., 2022	255.961	256.969	144.79	M+.	1857	Kovats	NIST library	16.54
316	Vinclozolin	50471-44-8	FSCWZHGZWWDELK-UHFFFAOYSA-N	C12H9Cl2NO3	Izquierdo-Sandoval et al., 2022	284.995	286.003	162.1	[M+H]+	1858	Kovats	NIST library	16.55
317	Hexadecylamine	143-27-1	FJLUATLTXUNBOT-UHFFFAOYSA-N	C16H35N	EPACONS	241.276	242.284	179.99	[M+H]+	1862	Kovats	Matyushin et al., 2019	16.59
318	Dimethachlor	50563-36-5	SCCDDNKJYDZXMM-UHFFFAOYSA-N	C13H18ClNO2	WRIGCHRMS	255.102	256.11	151.705	[M+H]+	1862	Kovats	Matyushin et al., 2019	16.59
319	Tetrahydrozoline	84-22-0	BYJAVTDNIXVSPW-UHFFFAOYSA-N	C13H16N2	EISUSGCEIMS	200.131	201.139	144.75	[M+H]+	1863	Kovats	Matyushin et al., 2019	16.6
320	Benzidine	92-87-5	HFACYLZERDEVSX-UHFFFAOYSA-N	C12H12N2	EISUSGCEIMS	184.1	185.107	151.62	[M+H]+	660667	Fiehn	MS-DIAL metabolomics MSP spectral kit	16.61
321	Malaoxon	1634-78-2	WSORODGWGUUOBO-UHFFFAOYSA-N	C10H19O7PS	WRIGCHRMS	314.058	315.066	163.14	[M+H]+	1865	Kovats	Matyushin et al., 2019	16.62
322	Captopril	62571-86-2	FAKRSMQSSFJEIM-RQJHMYQMSA-N	C9H15NO3S	EISUSGCEIMS	217.077	218.085	142.53	[M+H]+	1873	Kovats	Matyushin et al., 2019	16.7
323	Tyramine	51-67-2	DZGWFCGJZKJUFP-UHFFFAOYSA-N	C8H11NO	EISUSGCEIMS	137.084	138.091	122.6	[M+H]+	664737	Fiehn	MS-DIAL metabolomics MSP spectral kit	16.71
324	Alachlor	15972-60-8	XCSGPAVHZFQHGE-UHFFFAOYSA-N	C14H20ClNO2	WRIGCHRMS	269.118	270.126	155.59	[M+H]+	1876	Kovats	NIST library	16.73
325	Perylene	198-55-0	CSHWQDPOILHKBI-UHFFFAOYSA-N	C20H12	EISUSGCEIMS	252.093	253.101	151.5	[M+H]+	666682	Fiehn	MS-DIAL metabolomics MSP spectral kit	16.76
326	Ketamine	6740-88-1	YQEZLKZALYSWHR-UHFFFAOYSA-N	C13H16ClNO	EISUSGCEIMS	237.092	238.099	148.98	[M+H]+	1880	Kovats	Matyushin et al., 2019	16.77
327	Pendimethalin	40487-42-1	CHIFOSRWCNZCFN-UHFFFAOYSA-N	C13H19N3O4	WRIGCHRMS	281.137	282.145	159.805	[M+H]+	667773	Fiehn	MS-DIAL metabolomics MSP spectral kit	16.78
328	Flutolanil	66332-96-5	PTCGDEVVHUXTMP-UHFFFAOYSA-N	C17H16F3NO2	WRIGCHRMS	323.113	324.121	174.717	[M+H]+	667808	Fiehn	MS-DIAL metabolomics MSP spectral kit	16.78
329	Pemoline	2152-34-3	NRNCYVBFPDDJNE-UHFFFAOYSA-N	C9H8N2O2	EISUSGCEIMS	176.058	177.066	151.31	[M+H]+	1887	Kovats	Matyushin et al., 2019	16.85
330	Promazine	58-40-2	ZGUGWUXLJSTTMA-UHFFFAOYSA-N	C17H20N2S	EISUSGCEIMS	284.134	285.142	161.45	[M+H]+	670391	Fiehn	MS-DIAL metabolomics MSP spectral kit	16.85
331	Imipramine	50-49-7	BCGWQEUPMDMJNV-UHFFFAOYSA-N	C19H24N2	EISUSGCEIMS	280.193	281.201	165.3	[M+H]+	671121	Fiehn	MS-DIAL metabolomics MSP spectral kit	16.86
332	Heptachlor	76-44-8	FRCCEHPWNOQAEU-UHFFFAOYSA-N	C10H5Cl7	WRIGCHRMS	371.818	372.825	155.14	M+.	1889	Kovats	NIST library	16.87
333	Diphenylpyraline	147-20-6	OWQUZNMMYNAXSL-UHFFFAOYSA-N	C19H23NO	EISUSGCEIMS	281.178	282.185	173.4	[M+H]+	671934	Fiehn	MS-DIAL metabolomics MSP spectral kit	16.88
334	Acetochlor	34256-82-1	VTNQPKFIQCLBDU-UHFFFAOYSA-N	C14H20ClNO2	WRIGCHRMS	269.118	270.126	157.4	[M+H]+	1891	Kovats	Matyushin et al., 2019	16.89
335	Ascorbic acid	50-81-7	CIWBSHSKHKDKBQ-JLAZNSOCSA-N	C6H8O6	EISUSGCEIMS	176.032	177.039	133	[M+H]+	672898	Fiehn	MS-DIAL metabolomics MSP spectral kit	16.91
336	Pramocaine	140-65-8	DQKXQSGTHWVTAD-UHFFFAOYSA-N	C17H27NO3	EISUSGCEIMS	293.199	294.206	178.3	[M+H]+	672981	Fiehn	MS-DIAL metabolomics MSP spectral kit	16.91
337	Cyclandelate	456-59-7	WZHCOOQXZCIUNC-UHFFFAOYSA-N	C17H24O3	EISUSGCEIMS	276.172	277.18	171.5	[M+H]+	1895	Kovats	Matyushin et al., 2019	16.93
338	Pentadecanoic acid	1002-84-2	WQEPLUUGTLDZJY-UHFFFAOYSA-N	C15H30O2	EPACONS	242.224	243.232	165	[M-H]-	674647	Fiehn	MS-DIAL metabolomics MSP spectral kit	16.95
339	Simetryn	1014-70-6	MGLWZSOBALDPEK-UHFFFAOYSA-N	C8H15N5S	WRIGCHRMS	213.104	214.112	150.4	[M+H]+	1902	Kovats	Matyushin et al., 2019	17
340	Terbutryn	886-50-0	IROINLKCQGIITA-UHFFFAOYSA-N	C10H19N5S	NORMANCT15	241.136	242.143	160.382	[M+H]+	1902	Kovats	NIST library	17
341	Acibenzolar-S-methyl	135158-54-2	UELITFHSCLAHKR-UHFFFAOYSA-N	C8H6N2OS2	WRIGCHRMS	209.992	211	136.55	[M+H]+	1903	Kovats	Matyushin et al., 2019	17.01
342	7,9-Di-tert-butyl-1-oxaspiro[4.5]deca-6,9-diene-2,8-dione	82304-66-3	ZTMZUYHXZPUDRF-UHFFFAOYSA-N	C17H24O3	NORMANCT15	276.172	277.18	173.89	[M+H]+	1907	Kovats	NORMANCT15	17.05
343	Epinephrine	51-43-4	UCTWMZQNUQWSLP-VIFPVBQESA-N	C9H13NO3	EISUSGCEIMS	183.089	184.097	139.035	[M-H]-	678907	Fiehn	MS-DIAL metabolomics MSP spectral kit	17.06
344	4-Nonylphenol	104-40-5	IGFHQQFPSIBGKE-UHFFFAOYSA-N	C15H24O	EISUSGCEIMS	220.182	221.19	159.64	[M-H]-	679273	Fiehn	MS-DIAL metabolomics MSP spectral kit	17.06
345	Prosulfocarb	52888-80-9	NQLVQOSNDJXLKG-UHFFFAOYSA-N	C14H21NOS	WRIGCHRMS	251.134	252.142	157.707	[M+H]+	1909	Kovats	Matyushin et al., 2019	17.07
346	Ethofumesate	26225-79-6	IRCMYGHHKLLGHV-UHFFFAOYSA-N	C13H18O5S	WRIGCHRMS	286.087	287.095	164.645	[M+H]+	1910	Kovats	NIST library	17.08
347	Methylpirimiphos	29232-93-7	QHOQHJPRIBSPCY-UHFFFAOYSA-N	C11H20N3O3PS	WRIGCHRMS	305.096	306.104	166.87	[M+H]+	1911	Kovats	NIST library	17.09
348	Flufenacet	142459-58-3	IANUJLZYFUDJIH-UHFFFAOYSA-N	C14H13F4N3O2S	WRIGCHRMS	363.066	364.074	178.2	[M+H]+	1913	Kovats	Matyushin et al., 2019	17.11
349	Mafenide	138-39-6	TYMRLRRVMHJFTF-UHFFFAOYSA-N	C7H10N2O2S	EISUSGCEIMS	186.046	187.054	139.32	[M-H]-	1914	Kovats	Matyushin et al., 2019	17.12
350	Methiocarb	2032-65-7	YFBPRJGDJKVWAH-UHFFFAOYSA-N	C11H15NO2S	WRIGCHRMS	225.082	226.09	152.26	[M+H]+	1915	Kovats	NIST library	17.13
351	Metalaxyl	57837-19-1	ZQEIXNIJLIKNTD-UHFFFAOYSA-N	C15H21NO4	WRIGCHRMS	279.147	280.154	160.881	[M+H]+	1915	Kovats	Matyushin et al., 2019	17.13
352	2-Ethyl-2-phenylpropanediamide	7206-76-0	JFZHPFOXAAIUMB-UHFFFAOYSA-N	C11H14N2O2	EISUSGCEIMS	206.105	207.113	143.8	[M+H]+	1916	Kovats	NIST library	17.14
353	3-Phenoxybenzoic acid	3739-38-6	NXTDJHZGHOFSQG-UHFFFAOYSA-N	C13H10O3	EPACONS	214.062	215.07	155.84	[M-H]-	1916	Kovats	Matyushin et al., 2019	17.14
354	N,N-Diethyltryptamine	61-51-8	LSSUMOWDTKZHHT-UHFFFAOYSA-N	C14H20N2	EISUSGCEIMS	216.162	217.17	148.6	[M+H]+	1921	Kovats	Matyushin et al., 2019	17.19
355	4-Acetamidoantipyrine	83-15-8	OIAGWXKSCXPNNZ-UHFFFAOYSA-N	C13H15N3O2	NORMANCT15	245.116	246.124	154.63	[M+H]+	684835	Fiehn	MS-DIAL metabolomics MSP spectral kit	17.2
356	Bumetrizole	3896-11-05	OCWYEMOEOGEQAN-UHFFFAOYSA-N	C17H18ClN3O	EPACONS	315.113	316.121	177.76	[M+H]+	684875	Fiehn	MS-DIAL metabolomics MSP spectral kit	17.2
357	Papaverine	58-74-2	XQYZDYMELSJDRZ-UHFFFAOYSA-N	C20H21NO4	EISUSGCEIMS	339.147	340.154	185.867	[M+H]+	684823	Fiehn	MS-DIAL metabolomics MSP spectral kit	17.2
358	Phenformin	114-86-3	ICFJFFQQTFMIBG-UHFFFAOYSA-N	C10H15N5	EISUSGCEIMS	205.132	206.14	145.15	[M+H]+	1923	Kovats	Matyushin et al., 2019	17.21
359	Propyphenazone	479-92-5	PXWLVJLKJGVOKE-UHFFFAOYSA-N	C14H18N2O	EISUSGCEIMS	230.141	231.149	150	[M+H]+	1925	Kovats	NIST library	17.23
360	Diuron	330-54-1	XMTQQYYKAHVGBJ-UHFFFAOYSA-N	C9H10Cl2N2O	WRIGCHRMS	232.017	233.024	149.416	[M+H]+	1925	Kovats	Matyushin et al., 2019	17.23
361	Spiroxamine (I)	118134-30-8	PUYXTUJWRLOUCW-UHFFFAOYSA-N	C18H35NO2	WRIGCHRMS	297.266	298.274	183.523	[M+H]+	1926	Kovats	Matyushin et al., 2019	17.24
362	Linuron	330-55-2	XKJMBINCVNINCA-UHFFFAOYSA-N	C9H10Cl2N2O2	WRIGCHRMS	248.011	249.019	151.657	[M+H]+	1927	Kovats	NIST library	17.25
363	Oxprenolol	6452-71-7	CEMAWMOMDPGJMB-UHFFFAOYSA-N	C15H23NO3	EISUSGCEIMS	265.167	266.175	161.61	[M+H]+	1927	Kovats	NIST library	17.25
364	Ioxynil	1689-83-4	NRXQIUSYPAHGNM-UHFFFAOYSA-N	C7H3I2NO	WRIGCHRMS	370.83	371.838	133.06	[M-H]-	1927	Kovats	NIST library	17.25
365	Ambrettolide	123-69-3	NVIPUOMWGQAOIT-RQOWECAXSA-N	C16H28O2	EPACONS	252.208	253.216	160.94	[M+H]+	1928	Kovats	NIST library	17.26
366	Ethamivan	304-84-7	BQJODPIMMWWMFC-UHFFFAOYSA-N	C12H17NO3	EISUSGCEIMS	223.12	224.128	149.37	[M+H]+	1930	Kovats	NIST library	17.28
367	Paraoxon	311-45-5	WYMSBXTXOHUIGT-UHFFFAOYSA-N	C10H14NO6P	WRIGCHRMS	275.055	276.063	156.76	[M+H]+	1930	Kovats	Matyushin et al., 2019	17.28
368	Ametryne	834-12-8	RQVYBGPQFYCBGX-UHFFFAOYSA-N	C9H17N5S	WRIGCHRMS	227.12	228.128	156.8	[M+H]+	1931	Kovats	Matyushin et al., 2019	17.29
369	Malathion	121-75-5	JXSJBGJIGXNWCI-UHFFFAOYSA-N	C10H19O6PS2	EPACONS	330.036	331.043	165.827	[M+H]+	1931	Kovats	NIST library	17.29
370	Aminophylline	317-34-0	ZFXYFBGIUFBOJW-UHFFFAOYSA-N	C7H8N4O2	EISUSGCEIMS	180.064	181.072	132.667	[M+H]+	1934	Kovats	Matyushin et al., 2019	17.32
371	4-Methyl-1H-benzotriazole	29878-31-7	CMGDVUCDZOBDNL-UHFFFAOYSA-N	C7H7N3	NORMANCT15	133.064	134.071	125.945	[M+H]+	1935	Kovats	NORMANCT15	17.33
372	Pyracarbolid	24691-76-7	YPCALTGLHFLNGA-UHFFFAOYSA-N	C13H15NO2	WRIGCHRMS	217.11	218.118	150.95	[M+H]+	1938	Kovats	Matyushin et al., 2019	17.36
373	Thiobencarb	28249-77-6	QHTQREMOGMZHJV-UHFFFAOYSA-N	C12H16ClNOS	WRIGCHRMS	257.064	258.071	156.805	[M+H]+	1938	Kovats	NIST library	17.36
374	Metolachlor	51218-45-2	WVQBLGZPHOPPFO-UHFFFAOYSA-N	C15H22ClNO2	NORMANCT15	283.133	284.141	159.602	[M+H]+	1939	Kovats	NORMANCT15	17.37
375	Xylazine	7361-61-7	BPICBUSOMSTKRF-UHFFFAOYSA-N	C12H16N2S	EISUSGCEIMS	220.103	221.111	148.255	[M+H]+	1942	Kovats	Matyushin et al., 2019	17.4
376	Musk ketone	81-14-1	WXCMHFPAUCOJIG-UHFFFAOYSA-N	C14H18N2O5	Izquierdo-Sandoval et al., 2022	294.121	295.129	170.47	[M+H]+	1943	Kovats	NIST library	17.41
377	Doxylamine	469-21-6	HCFDWZZGGLSKEP-UHFFFAOYSA-N	C17H22N2O	EISUSGCEIMS	270.173	271.18	161.7	[M+H]+	1945	Kovats	NIST library	17.43
378	Isocarboxazid	59-63-2	XKFPYPQQHFEXRZ-UHFFFAOYSA-N	C12H13N3O2	EISUSGCEIMS	231.1	232.108	152.1	[M+H]+	695051	Fiehn	MS-DIAL metabolomics MSP spectral kit	17.45
379	4,4'-Dichlorobenzophenone	90-98-2	OKISUZLXOYGIFP-UHFFFAOYSA-N	C13H8Cl2O	WRIGCHRMS	249.995	251.003	150.42	[M+H]+	1947	Kovats	NIST library	17.45
380	Tetradecanamide	638-58-4	QEALYLRSRQDCRA-UHFFFAOYSA-N	C14H29NO	EPACONS	227.224	228.232	177.85	[M+H]+	1949	Kovats	Matyushin et al., 2019	17.47
381	Chlorpromazine	50-53-3	ZPEIMTDSQAKGNT-UHFFFAOYSA-N	C17H19ClN2S	EISUSGCEIMS	318.095	319.103	170	[M+H]+	696071	Fiehn	MS-DIAL metabolomics MSP spectral kit	17.48
382	Tricyclazole	41814-78-2	DQJCHOQLCLEDLL-UHFFFAOYSA-N	C9H7N3S	WRIGCHRMS	189.036	190.043	135.2	[M+H]+	1951	Kovats	Matyushin et al., 2019	17.49
383	Aldrin	309-00-2	QBYJBZPUGVGKQQ-SJJAEHHWSA-N	C12H8Cl6	WRIGCHRMS	363.872	364.88	161.65	M+.	1953	Kovats	NIST library	17.51
384	Primidone	125-33-7	DQMZLTXERSFNPB-UHFFFAOYSA-N	C12H14N2O2	EISUSGCEIMS	218.105	219.113	147.213	[M+H]+	697715	Fiehn	MS-DIAL metabolomics MSP spectral kit	17.52
385	Gabapentin	60142-96-3	UGJMXCAKCUNAIE-UHFFFAOYSA-N	C9H17NO2	NORMANCT15	171.125	172.133	139.075	[M+H]+	1955	Kovats	NORMANCT15	17.53
386	2-Methylanthracene	613-12-7	GYMFBYTZOGMSQJ-UHFFFAOYSA-N	C15H12	EISUSGCEIMS	192.093	193.101	137.27	M+.	1955	Kovats	NIST library	17.53
387	Detomidine	76631-46-4	RHDJRPPFURBGLQ-UHFFFAOYSA-N	C12H14N2	EISUSGCEIMS	186.115	187.123	145.3	[M+H]+	1956	Kovats	Matyushin et al., 2019	17.54
388	Amitriptyline	50-48-6	KRMDCWKBEZIMAB-UHFFFAOYSA-N	C20H23N	EISUSGCEIMS	277.183	278.19	166.75	[M+H]+	698718	Fiehn	MS-DIAL metabolomics MSP spectral kit	17.54
389	Parathion	56-38-2	LCCNCVORNKJIRZ-UHFFFAOYSA-N	C10H14NO5PS	WRIGCHRMS	291.033	292.04	159.245	[M+H]+	1956	Kovats	NIST library	17.54
390	Fipronil	120068-37-3	ZOCSXAVNDGMNBV-UHFFFAOYSA-N	C12H4Cl2F6N4OS	WRIGCHRMS	435.938	436.946	183.357	[M+H]+	1959	Kovats	Matyushin et al., 2019	17.57
391	Bufexamac	2438-72-4	MXJWRABVEGLYDG-UHFFFAOYSA-N	C12H17NO3	EISUSGCEIMS	223.12	224.128	160.55	[M+H]+	1960	Kovats	Matyushin et al., 2019	17.58
392	9H-Pyrido[3,4-b]indole	244-63-3	AIFRHYZBTHREPW-UHFFFAOYSA-N	C11H8N2	EISUSGCEIMS	168.068	169.076	132.2	[M+H]+	1962	Kovats	Matyushin et al., 2019	17.6
393	9-Phenanthrenol	484-17-3	DZKIUEHLEXLYKM-UHFFFAOYSA-N	C14H10O	EISUSGCEIMS	194.073	195.081	136.78	[M+H]+	1962	Kovats	Matyushin et al., 2019	17.6
394	Tolbutamide	64-77-7	JLRGJRBPOGGCBT-UHFFFAOYSA-N	C12H18N2O3S	EISUSGCEIMS	270.103	271.111	162	[M+H]+	1962	Kovats	Matyushin et al., 2019	17.6
395	Isoproterenol	7683-59-2	JWZZKOKVBUJMES-UHFFFAOYSA-N	C11H17NO3	EISUSGCEIMS	211.12	212.128	149.7	[M+H]+	1963	Kovats	Matyushin et al., 2019	17.61
396	2,2',5,5'-Tetrachlorobiphenyl	35693-99-3	HCWZEPKLWVAEOV-UHFFFAOYSA-N	C12H6Cl4	UATHTARGETSGC	291.919	292.927	151.98	M+.	1964	Kovats	NIST library	17.62
397	Triadimefon	43121-43-3	WURBVZBTWMNKQT-UHFFFAOYSA-N	C14H16ClN3O2	WRIGCHRMS	293.093	294.1	172.947	[M+H]+	1966	Kovats	NIST library	17.64
398	Psilocin	520-53-6	SPCIYGNTAMCTRO-UHFFFAOYSA-N	C12H16N2O	EISUSGCEIMS	204.126	205.134	144.8	[M+H]+	1967	Kovats	NIST library	17.65
399	Hexazinone	51235-04-2	CAWXEEYDBZRFPE-UHFFFAOYSA-N	C12H20N4O2	WRIGCHRMS	252.158	253.166	161.3	[M+H]+	1967	Kovats	Matyushin et al., 2019	17.65
400	Methabenzthiazuron	18691-97-9	RRVIAQKBTUQODI-UHFFFAOYSA-N	C10H11N3OS	WRIGCHRMS	221.062	222.07	143.192	[M+H]+	1971	Kovats	Matyushin et al., 2019	17.69
401	Clobenzorex	13364-32-4	LRXXRIXDSAEIOR-UHFFFAOYSA-N	C16H18ClN	EISUSGCEIMS	259.112	260.12	156.31	[M+H]+	1971	Kovats	Matyushin et al., 2019	17.69
402	Diflunisal	22494-42-4	HUPFGZXOMWLGNK-UHFFFAOYSA-N	C13H8F2O3	EISUSGCEIMS	250.044	251.052	152.4	[M+H]+	1973	Kovats	Matyushin et al., 2019	17.71
403	Isodrin	465-73-6	QBYJBZPUGVGKQQ-DIFDVCDBSA-N	C12H8Cl6	Izquierdo-Sandoval et al., 2022	363.872	364.88	153.87	M+.	1973	Kovats	Izquierdo-Sandoval et al., 2022	17.71
404	Tripelennamine	91-81-6	UFLGIAIHIAPJJC-UHFFFAOYSA-N	C16H21N3	EISUSGCEIMS	255.173	256.181	158.5	[M+H]+	1974	Kovats	NIST library	17.72
405	Fenpropidin	67306-00-7	MGNFYQILYYYUBS-UHFFFAOYSA-N	C19H31N	WRIGCHRMS	273.245	274.253	166.39	[M+H]+	1974	Kovats	Matyushin et al., 2019	17.72
406	Procarbazine	671-16-9	CPTBDICYNRMXFX-UHFFFAOYSA-N	C12H19N3O	EISUSGCEIMS	221.152	222.16	155.1	[M+H]+	1976	Kovats	Matyushin et al., 2019	17.74
407	N-Phenyl-N-piperidin-4-ylpropanamide	1609-66-1	PMCBDBWCQQBSRJ-UHFFFAOYSA-N	C14H20N2O	EISUSGCEIMS	232.157	233.165	156.207	[M+H]+	1977	Kovats	Matyushin et al., 2019	17.75
408	Isoetharine	530-08-5	HUYWAWARQUIQLE-UHFFFAOYSA-N	C13H21NO3	EISUSGCEIMS	239.152	240.159	154.7	[M+H]+	1978	Kovats	Matyushin et al., 2019	17.76
409	Tetraconazole	112281-77-3	LQDARGUHUSPFNL-UHFFFAOYSA-N	C13H11Cl2F4N3O	WRIGCHRMS	371.021	372.029	175.202	[M+H]+	1980	Kovats	Matyushin et al., 2019	17.78
410	Broxyquinoline	521-74-4	ZDASUJMDVPTNTF-UHFFFAOYSA-N	C9H5Br2NO	EISUSGCEIMS	302.871	303.879	137.05	[M+H]+	1981	Kovats	Matyushin et al., 2019	17.79
411	Bromophos	2104-96-3	NYQDCVLCJXRDSK-UHFFFAOYSA-N	C8H8BrCl2O3PS	WRIGCHRMS	365.846	366.854	157.19	[M+H]+	1982	Kovats	NIST library	17.8
412	3,3'-Dichlorobenzidine	91-94-1	HUWXDEQWWKGHRV-UHFFFAOYSA-N	C12H10Cl2N2	EISUSGCEIMS	252.022	253.029	164.72	[M+H]+	709923	Fiehn	MS-DIAL metabolomics MSP spectral kit	17.82
413	Clenbuterol	37148-27-9	STJMRWALKKWQGH-UHFFFAOYSA-N	C12H18Cl2N2O	EISUSGCEIMS	276.079	277.087	163.725	[M+H]+	1984	Kovats	Matyushin et al., 2019	17.82
414	Tramadol	27203-92-5	TVYLLZQTGLZFBW-ZBFHGGJFSA-N	C16H25NO2	EISUSGCEIMS	263.188	264.196	160.833	[M+H]+	1988	Kovats	Matyushin et al., 2019	17.86
415	Naphazoline	835-31-4	CNIIGCLFLJGOGP-UHFFFAOYSA-N	C14H14N2	EISUSGCEIMS	210.115	211.123	148.833	[M+H]+	1993	Kovats	NIST library	17.91
416	n-Hexadecanoic acid	57-10-3	IPCSVZSSVZVIGE-UHFFFAOYSA-N	C16H32O2	NORMANCT15	256.24	257.248	174.79	[M-H]-	713809	Fiehn	MS-DIAL metabolomics MSP spectral kit	17.91
417	Heptachlor epoxide a	1024-57-3	ZXFXBSWRVIQKOD-TTWWGNBVSA-N	C10H5Cl7O	WRIGCHRMS	387.813	388.82	157.61	M+.	1993	Kovats	Izquierdo-Sandoval et al., 2022	17.91
418	Zonisamide	68291-97-4	UBQNRHZMVUUOMG-UHFFFAOYSA-N	C8H8N2O3S	EISUSGCEIMS	212.025	213.033	139.55	[M+H]+	1998	Kovats	Matyushin et al., 2019	17.96
419	1-Methyl-9H-pyrido[3,4-b]indole	486-84-0	PSFDQSOCUJVVGF-UHFFFAOYSA-N	C12H10N2	EISUSGCEIMS	182.084	183.092	136.6	[M+H]+	2000	Kovats	NIST library	17.98
420	Desipramine	50-47-5	HCYAFALTSJYZDH-UHFFFAOYSA-N	C18H22N2	EISUSGCEIMS	266.178	267.186	162.7	[M+H]+	718342	Fiehn	MS-DIAL metabolomics MSP spectral kit	18.02
421	Mepronil	55814-41-0	BCTQJXQXJVLSIG-UHFFFAOYSA-N	C17H19NO2	WRIGCHRMS	269.141	270.149	170.4	[M+H]+	719387	Fiehn	MS-DIAL metabolomics MSP spectral kit	18.05
422	Terbufos sulfone	56070-16-7	DWZSTEUTHNUVQD-UHFFFAOYSA-N	C9H21O4PS3	WRIGCHRMS	320.034	321.041	172.88	[M+H]+	2008	Kovats	Matyushin et al., 2019	18.06
423	Chlorbromuron	13360-45-7	NLYNUTMZTCLNOO-UHFFFAOYSA-N	C9H10BrClN2O2	WRIGCHRMS	293.959	294.966	152.25	[M+H]+	2010	Kovats	Matyushin et al., 2019	18.08
424	Metaproterenol	586-06-1	LMOINURANNBYCM-UHFFFAOYSA-N	C11H17NO3	EISUSGCEIMS	211.12	212.128	149.373	[M+H]+	2014	Kovats	Matyushin et al., 2019	18.11
425	Procaine	59-46-1	MFDFERRIHVXMIY-UHFFFAOYSA-N	C13H20N2O2	EISUSGCEIMS	236.152	237.16	154.1	[M+H]+	2014	Kovats	NIST library	18.11
426	Cyclopentolate	512-15-2	SKYSRIRYMSLOIN-UHFFFAOYSA-N	C17H25NO3	EISUSGCEIMS	291.183	292.191	169	[M+H]+	2014	Kovats	NIST library	18.11
427	Tolyfluanid	731-27-1	HYVWIQDYBVKITD-UHFFFAOYSA-N	C10H13Cl2FN2O2S2	WRIGCHRMS	345.978	346.985	159.89	M+.	2016	Kovats	NIST library	18.13
428	Nefopam	13669-70-0	RGPDEAGGEXEMMM-UHFFFAOYSA-N	C17H19NO	EISUSGCEIMS	253.146	254.154	157.35	[M+H]+	2017	Kovats	NIST library	18.14
429	4,4'-Thiodianiline	139-65-1	ICNFHJVPAJKPHW-UHFFFAOYSA-N	C12H12N2S	EISUSGCEIMS	216.072	217.079	161.87	[M+H]+	723955	Fiehn	MS-DIAL metabolomics MSP spectral kit	18.16
430	Chlorpheniramine	132-22-9	SOYKEARSMXGVTM-UHFFFAOYSA-N	C16H19ClN2	EISUSGCEIMS	274.123	275.131	164.133	[M+H]+	2020	Kovats	NIST library	18.17
431	Trinexapac-ethyl	95266-40-3	RVKCCVTVZORVGD-UHFFFAOYSA-N	C13H16O5	WRIGCHRMS	252.099	253.107	152.92	[M+H]+	2021	Kovats	Matyushin et al., 2019	18.18
432	Salicylurate	487-54-7	ONJSZLXSECQROL-UHFFFAOYSA-N	C9H9NO4	EISUSGCEIMS	195.053	196.061	137.5	[M-H]-	725465	Fiehn	MS-DIAL metabolomics MSP spectral kit	18.2
433	Chlorfenvinphos	470-90-6	FSAVDKDHPDSCTO-WQLSENKSSA-N	C12H14Cl3O4P	UATHTARGETSGC	357.969	358.977	167.12	[M+H]+	2023	Kovats	NIST library	18.2
434	Flusilazol	85509-19-9	FQKUGOMFVDPBIZ-UHFFFAOYSA-N	C16H15F2N3Si	WRIGCHRMS	315.1	316.108	174.95	[M+H]+	2024	Kovats	Matyushin et al., 2019	18.21
435	Terbutaline	23031-25-6	XWTYSIMOBUGWOL-UHFFFAOYSA-N	C12H19NO3	EISUSGCEIMS	225.136	226.144	155.237	[M+H]+	2029	Kovats	Matyushin et al., 2019	18.26
436	Levamisole	14769-73-4	HLFSDGLLUJUHTE-SNVBAGLBSA-N	C11H12N2S	EISUSGCEIMS	204.072	205.079	142.553	[M+H]+	2031	Kovats	Matyushin et al., 2019	18.28
437	Tetramisole	6649-23-6	HLFSDGLLUJUHTE-UHFFFAOYSA-N	C11H12N2S	EISUSGCEIMS	204.072	205.079	142.6	[M+H]+	2031	Kovats	Matyushin et al., 2019	18.28
438	Methoxsalen	298-81-7	QXKHYNVANLEOEG-UHFFFAOYSA-N	C12H8O4	EISUSGCEIMS	216.042	217.05	139.25	[M+H]+	2032	Kovats	Matyushin et al., 2019	18.29
439	Diazoxide	364-98-7	GDLBFKVLRPITMI-UHFFFAOYSA-N	C8H7ClN2O2S	EISUSGCEIMS	229.991	230.999	143.15	[M+H]+	2032	Kovats	Matyushin et al., 2019	18.29
440	Kavain	500-64-1	XEAQIWGXBXCYFX-GUOLPTJISA-N	C14H14O3	EISUSGCEIMS	230.094	231.102	149.4	[M+H]+	2032	Kovats	Matyushin et al., 2019	18.29
441	3,3'-Dimethylbenzidine	119-93-7	NUIURNJTPRWVAP-UHFFFAOYSA-N	C14H16N2	EPACONS	212.131	213.139	162.11	[M+H]+	2034	Kovats	Matyushin et al., 2019	18.31
442	3,6-Dimethylphenanthrene	1576-67-6	OMIBPZBOAJFEJS-UHFFFAOYSA-N	C16H14	EPACONS	206.109	207.117	144.44	M+.	2037	Kovats	NIST library	18.34
443	Metoprolol	37350-58-6	IUBSYMUCCVWXPE-UHFFFAOYSA-N	C15H25NO3	EISUSGCEIMS	267.183	268.191	171.835	[M+H]+	2039	Kovats	Matyushin et al., 2019	18.35
444	Mepanipyrim	110235-47-7	CIFWZNRJIBNXRE-UHFFFAOYSA-N	C14H13N3	WRIGCHRMS	223.11	224.118	153.396	[M+H]+	2041	Kovats	Matyushin et al., 2019	18.37
445	Levodopa	59-92-7	WTDRDQBEARUVNC-LURJTMIESA-N	C9H11NO4	EISUSGCEIMS	197.068	198.076	146.715	[M+H]+	732840	Fiehn	MS-DIAL metabolomics MSP spectral kit	18.38
446	Fenpropimorph	67564-91-4	RYAUSSKQMZRMAI-ALOPSCKCSA-N	C20H33NO	WRIGCHRMS	303.256	304.263	175.904	[M+H]+	2044	Kovats	Matyushin et al., 2019	18.4
447	Methidathion	950-37-8	MEBQXILRKZHVCX-UHFFFAOYSA-N	C6H11N2O4PS3	WRIGCHRMS	301.961	302.969	151.99	[M+H]+	2046	Kovats	NIST library	18.42
448	Triphenylphosphine oxide	791-28-6	FIQMHBFVRAXMOP-UHFFFAOYSA-N	C18H15OP	NORMANCT15	278.086	279.093	162.29	[M+H]+	735811	Fiehn	MS-DIAL metabolomics MSP spectral kit	18.45
449	Nalidixic acid	389-08-2	MHWLWQUZZRMNGJ-UHFFFAOYSA-N	C12H12N2O3	EISUSGCEIMS	232.084	233.092	145.19	[M+H]+	2050	Kovats	Matyushin et al., 2019	18.46
450	Pyrimethamine	58-14-0	WKSAUQYGYAYLPV-UHFFFAOYSA-N	C12H13ClN4	EISUSGCEIMS	248.082	249.09	155.35	[M+H]+	2050	Kovats	Matyushin et al., 2019	18.46
451	Triadimenol	55219-65-3	BAZVSMNPJJMILC-UHFFFAOYSA-N	C14H18ClN3O2	WRIGCHRMS	295.108	296.116	172.08	[M+H]+	2050	Kovats	NIST library	18.46
452	Fluazinam	79622-59-6	UZCGKGPEKUCDTF-UHFFFAOYSA-N	C13H4Cl2F6N4O4	WRIGCHRMS	463.951	464.959	185.96	[M+H]+	2050	Kovats	Matyushin et al., 2019	18.46
453	Methyl linoleate	112-63-0	WTTJVINHCBCLGX-NQLNTKRDSA-N	C19H34O2	EISUSGCEIMS	294.255	295.263	186	[M+H]+	738308	Fiehn	MS-DIAL metabolomics MSP spectral kit	18.51
454	Sulfaguanidine	57-67-0	BRBKOPJOKNSWSG-UHFFFAOYSA-N	C7H10N4O2S	EISUSGCEIMS	214.052	215.06	144.585	[M+H]+	2059	Kovats	Matyushin et al., 2019	18.54
455	Chloralose	15879-93-3	OJYGBLRPYBAHRT-IPQSZEQASA-N	C8H11Cl3O6	EISUSGCEIMS	307.962	308.969	163.2	[M+H]+	2059	Kovats	Matyushin et al., 2019	18.54
456	Pilocarpine	92-13-7	QCHFTSOMWOSFHM-WPRPVWTQSA-N	C11H16N2O2	EISUSGCEIMS	208.121	209.129	146.05	[M+H]+	2060	Kovats	NIST library	18.55
457	Phenindione	83-12-5	NFBAXHOPROOJAW-UHFFFAOYSA-N	C15H10O2	EISUSGCEIMS	222.068	223.075	144.85	[M+H]+	2060	Kovats	Matyushin et al., 2019	18.55
458	Clonidine	4205-90-7	GJSURZIOUXUGAL-UHFFFAOYSA-N	C9H9Cl2N3	EISUSGCEIMS	229.017	230.025	143	[M+H]+	2065	Kovats	NIST library	18.6
459	Mepivacaine	96-88-8	INWLQCZOYSRPNW-UHFFFAOYSA-N	C15H22N2O	EISUSGCEIMS	246.173	247.181	157.8	[M+H]+	2066	Kovats	NIST library	18.61
460	Milrinone	78415-72-2	PZRHRDRVRGEVNW-UHFFFAOYSA-N	C12H9N3O	EISUSGCEIMS	211.074	212.082	150.5	[M+H]+	2068	Kovats	Matyushin et al., 2019	18.63
461	Albuterol	18559-94-9	NDAUXUAQIAJITI-UHFFFAOYSA-N	C13H21NO3	EISUSGCEIMS	239.152	240.159	158.863	[M+H]+	2068	Kovats	Matyushin et al., 2019	18.63
462	Furalaxyl	57646-30-7	CIEXPHRYOLIQQD-UHFFFAOYSA-N	C17H19NO4	WRIGCHRMS	301.131	302.139	165.483	[M+H]+	2068	Kovats	Matyushin et al., 2019	18.63
463	Nortriptyline	72-69-5	PHVGLTMQBUFIQQ-UHFFFAOYSA-N	C19H21N	EISUSGCEIMS	263.167	264.175	163.3	[M+H]+	744429	Fiehn	MS-DIAL metabolomics MSP spectral kit	18.66
464	Ethyl bromophos	4824-78-6	KWGUFOITWDSNQY-UHFFFAOYSA-N	C10H12BrCl2O3PS	WRIGCHRMS	393.878	394.885	166.355	[M+H]+	2075	Kovats	NIST library	18.7
465	Procymidone	32809-16-8	QXJKBPAVAHBARF-UHFFFAOYSA-N	C13H11Cl2NO2	WRIGCHRMS	283.016	284.024	161.293	[M+H]+	2078	Kovats	NIST library	18.72
466	Quinalphos	13593-03-8	JYQUHIFYBATCCY-UHFFFAOYSA-N	C12H15N2O3PS	WRIGCHRMS	298.054	299.061	163.57	[M+H]+	2081	Kovats	Matyushin et al., 2019	18.75
467	Proxyphylline	603-00-9	KYHQZNGJUGFTGR-UHFFFAOYSA-N	C10H14N4O3	EISUSGCEIMS	238.106	239.114	149.1	[M+H]+	2086	Kovats	Matyushin et al., 2019	18.8
468	Articaine	23964-58-1	QTGIAADRBBLJGA-UHFFFAOYSA-N	C13H20N2O3S	EISUSGCEIMS	284.119	285.127	164	[M+H]+	2086	Kovats	Matyushin et al., 2019	18.8
469	Clioquinol	130-26-7	QCDFBFJGMNKBDO-UHFFFAOYSA-N	C9H5ClINO	EISUSGCEIMS	304.91	305.918	137.5	[M+H]+	2086	Kovats	Matyushin et al., 2019	18.8
470	Thiabendazole	148-79-8	WJCNZQLZVWNLKY-UHFFFAOYSA-N	C10H7N3S	WRIGCHRMS	201.036	202.043	138	[M+H]+	2088	Kovats	NIST library	18.82
471	Ticlopidine	55142-85-3	PHWBOXQYWZNQIN-UHFFFAOYSA-N	C14H14ClNS	EISUSGCEIMS	263.053	264.061	154.3	[M+H]+	2090	Kovats	NIST library	18.84
472	Norepinephrine	51-41-2	SFLSHLFXELFNJZ-QMMMGPOBSA-N	C8H11NO3	EISUSGCEIMS	169.073	170.081	133.39	[M-H]-	754841	Fiehn	MS-DIAL metabolomics MSP spectral kit	18.91
473	Mefenamic acid	61-68-7	HYYBABOKPJLUIN-UHFFFAOYSA-N	C15H15NO2	EISUSGCEIMS	241.11	242.118	152.287	[M+H]+	2099	Kovats	Matyushin et al., 2019	18.92
474	Edifenphos	17109-49-8	AWZOLILCOUMRDG-UHFFFAOYSA-N	C14H15O2PS2	WRIGCHRMS	310.025	311.032	166.225	[M+H]+	755825	Fiehn	MS-DIAL metabolomics MSP spectral kit	18.94
475	Norvenlafaxine	130198-38-8	KYYIDSXMWOZKMP-UHFFFAOYSA-N	C16H25NO2	EISUSGCEIMS	263.188	264.196	165.74	[M+H]+	2102	Kovats	Matyushin et al., 2019	18.95
476	5-Acetamido-1,3,4-thiadiazole-2-sulfonamide	59-66-5	BZKPWHYZMXOIDC-UHFFFAOYSA-N	C4H6N4O3S2	EISUSGCEIMS	221.988	222.995	139.4	[M+H]+	2103	Kovats	Matyushin et al., 2019	18.96
477	Carbidopa	28860-95-9	TZFNLOMSOLWIDK-JTQLQIEISA-N	C10H14N2O4	EISUSGCEIMS	226.095	227.103	145.55	[M+H]+	2103	Kovats	Matyushin et al., 2019	18.96
478	Chloroprocaine	133-16-4	VDANGULDQQJODZ-UHFFFAOYSA-N	C13H19ClN2O2	EISUSGCEIMS	270.113	271.121	158.9	[M+H]+	2103	Kovats	Matyushin et al., 2019	18.96
479	Pyrifenox (I)	88283-41-4	CKPCAYZTYMHQEX-UHFFFAOYSA-N	C14H12Cl2N2O	WRIGCHRMS	294.032	295.04	164.53	[M+H]+	2104	Kovats	Matyushin et al., 2019	18.97
480	Dicyclomine	77-19-0	CURUTKGFNZGFSE-UHFFFAOYSA-N	C19H35NO2	EISUSGCEIMS	309.266	310.274	178.8	[M+H]+	2106	Kovats	NIST library	18.98
481	2,2',4,5,5'-Pentachlorobiphenyl	37680-73-2	LAHWLEDBADHJGA-UHFFFAOYSA-N	C12H5Cl5	UATHTARGETSGC	325.88	326.888	157.62	M+.	2106	Kovats	Izquierdo-Sandoval et al., 2022	18.98
482	9-Acridinamine	90-45-9	XJGFWWJLMVZSIG-UHFFFAOYSA-N	C13H10N2	EISUSGCEIMS	194.084	195.092	136.8	[M+H]+	2109	Kovats	Matyushin et al., 2019	19.01
483	Carbinoxamine	486-16-8	OJFSXZCBGQGRNV-UHFFFAOYSA-N	C16H19ClN2O	EISUSGCEIMS	290.118	291.126	167	[M+H]+	2109	Kovats	NIST library	19.01
484	Brompheniramine	86-22-6	ZDIGNSYAACHWNL-UHFFFAOYSA-N	C16H19BrN2	EISUSGCEIMS	318.073	319.08	165.3	[M+H]+	2109	Kovats	NIST library	19.01
485	Sulfacetamide	144-80-9	SKIVFJLNDNKQPD-UHFFFAOYSA-N	C8H10N2O3S	EISUSGCEIMS	214.041	215.049	144.055	[M+H]+	2110	Kovats	Matyushin et al., 2019	19.02
486	Xylometazoline	526-36-3	HUCJFAOMUPXHDK-UHFFFAOYSA-N	C16H24N2	EISUSGCEIMS	244.193	245.201	168.933	[M+H]+	2110	Kovats	NIST library	19.02
487	Trimetazidine	5011-34-7	UHWVSEOVJBQKBE-UHFFFAOYSA-N	C14H22N2O3	EISUSGCEIMS	266.163	267.17	159.767	[M+H]+	2110	Kovats	Matyushin et al., 2019	19.02
488	Hexetidine	141-94-6	DTOUUUZOYKYHEP-UHFFFAOYSA-N	C21H45N3	EISUSGCEIMS	339.361	340.369	194	[M+H]+	2112	Kovats	Matyushin et al., 2019	19.04
489	Drometrizole	2440-22-4	MCPKSFINULVDNX-UHFFFAOYSA-N	C13H11N3O	NORMANCT15	225.09	226.098	147.36	[M+H]+	2113	Kovats	NORMANCT15	19.05
490	Penconazole	66246-88-6	WKBPZYKAUNRMKP-UHFFFAOYSA-N	C13H15Cl2N3	WRIGCHRMS	283.064	284.072	165.4	[M+H]+	2115	Kovats	Matyushin et al., 2019	19.07
491	Metaxalone	1665-48-1	IMWZZHHPURKASS-UHFFFAOYSA-N	C12H15NO3	EISUSGCEIMS	221.105	222.113	154	[M+H]+	2117	Kovats	Matyushin et al., 2019	19.09
492	Cytisine	485-35-8	ANJTVLIZGCUXLD-DTWKUNHWSA-N	C11H14N2O	EISUSGCEIMS	190.11	191.118	137.9	[M+H]+	762459	Fiehn	MS-DIAL metabolomics MSP spectral kit	19.1
493	Methazolamide	554-57-4	FLOSMHQXBMRNHR-UHFFFAOYSA-N	C5H8N4O3S2	EISUSGCEIMS	236.003	237.011	144.3	[M+H]+	2123	Kovats	Matyushin et al., 2019	19.14
494	Climbazole	38083-17-9	OWEGWHBOCFMBLP-UHFFFAOYSA-N	C15H17ClN2O2	WRIGCHRMS	292.097	293.105	171.1	[M+H]+	2124	Kovats	Matyushin et al., 2019	19.15
495	Clemizole	442-52-4	CJXAEXPPLWQRFR-UHFFFAOYSA-N	C19H20ClN3	EISUSGCEIMS	325.134	326.142	179.8	[M+H]+	764912	Fiehn	MS-DIAL metabolomics MSP spectral kit	19.16
496	Oxadixyl	77732-09-3	UWVQIROCRJWDKL-UHFFFAOYSA-N	C14H18N2O4	WRIGCHRMS	278.126	279.134	164.933	[M+H]+	2126	Kovats	Matyushin et al., 2019	19.17
497	Haloxyfop-p-methyl	72619-32-0	MFSWTRQUCLNFOM-SECBINFHSA-N	C16H13ClF3NO4	WRIGCHRMS	375.048	376.056	185.18	[M+H]+	2127	Kovats	Matyushin et al., 2019	19.18
498	Dieldrin	60-57-1	DFBKLUNHFCTMDC-PICURKEMSA-N	C12H8Cl6O	Izquierdo-Sandoval et al., 2022	379.867	380.875	157.92	[M+H]+	2127	Kovats	NIST library	19.18
499	Paclobutrazol	76738-62-0	RMOGWMIKYWRTKW-KGLIPLIRSA-N	C15H20ClN3O	WRIGCHRMS	293.129	294.137	170.386	[M+H]+	2128	Kovats	Matyushin et al., 2019	19.19
500	Fludioxonil	131341-86-1	MUJOIMFVNIBMKC-UHFFFAOYSA-N	C12H6F2N2O2	WRIGCHRMS	248.039	249.047	147.68	[M-H]-	2132	Kovats	Matyushin et al., 2019	19.22
501	Disulfiram	97-77-8	AUZONCFQVSMFAP-UHFFFAOYSA-N	C10H20N2S4	EISUSGCEIMS	296.05	297.058	165.5	[M+H]+	2135	Kovats	NIST library	19.25
502	Fenamiphos	22224-92-6	ZCJPOPBZHLUFHF-UHFFFAOYSA-N	C13H22NO3PS	WRIGCHRMS	303.105	304.113	170.8	[M+H]+	2135	Kovats	Matyushin et al., 2019	19.25
503	Vamidothion	2275-23-2	LESVOLZBIFDZGS-UHFFFAOYSA-N	C8H18NO4PS2	WRIGCHRMS	287.041	288.049	158.8	[M+H]+	2138	Kovats	Matyushin et al., 2019	19.28
504	Imazalil	35554-44-0	PZBPKYOVPCNPJY-UHFFFAOYSA-N	C14H14Cl2N2O	WRIGCHRMS	296.048	297.056	166.23	[M+H]+	2138	Kovats	NIST library	19.28
505	Metamitron	41394-05-2	VHCNQEUWZYOAEV-UHFFFAOYSA-N	C10H10N4O	WRIGCHRMS	202.085	203.093	142.253	[M+H]+	2139	Kovats	NIST library	19.29
506	Methadone	76-99-3	USSIQXCVUWKGNF-UHFFFAOYSA-N	C21H27NO	EISUSGCEIMS	309.209	310.217	176.845	[M+H]+	2139	Kovats	NIST library	19.29
507	Profenofos	41198-08-7	QYMMJNLHFKGANY-UHFFFAOYSA-N	C11H15BrClO3PS	WRIGCHRMS	373.932	374.94	166.625	[M+H]+	2140	Kovats	Matyushin et al., 2019	19.3
508	Fluazifop	69335-91-7	YUVKUEAFAVKILW-UHFFFAOYSA-N	C15H12F3NO4	WRIGCHRMS	327.071	328.079	173.47	[M+H]+	2142	Kovats	Matyushin et al., 2019	19.31
509	Chlorfenson	80-33-1	RZXLPPRPEOUENN-UHFFFAOYSA-N	C12H8Cl2O3S	WRIGCHRMS	301.957	302.964	161.35	[M+H]+	2143	Kovats	Izquierdo-Sandoval et al., 2022	19.32
510	Oxymetazoline	1491-59-4	WYWIFABBXFUGLM-UHFFFAOYSA-N	C16H24N2O	EISUSGCEIMS	260.188	261.196	169.9	[M+H]+	2144	Kovats	Matyushin et al., 2019	19.33
511	4,4'-Oxydianiline	101-80-4	HLBLWEWZXPIGSM-UHFFFAOYSA-N	C12H12N2O	EPACONS	200.095	201.102	156.99	[M+H]+	2145	Kovats	Matyushin et al., 2019	19.34
512	o,p'-DDD	53-19-0	JWBOIMRXGHLCPP-UHFFFAOYSA-N	C14H10Cl4	WRIGCHRMS	319.95	320.958	147.84	[M-H]-	2146	Kovats	Matyushin et al., 2019	19.35
513	Alverine	150-59-4	ZPFXAOWNKLFJDN-UHFFFAOYSA-N	C20H27N	EISUSGCEIMS	281.214	282.222	167.6	[M+H]+	2147	Kovats	Matyushin et al., 2019	19.36
514	Azacyclonol	115-46-8	ZMISODWVFHHWNR-UHFFFAOYSA-N	C18H21NO	EISUSGCEIMS	267.162	268.17	162.8	[M+H]+	773889	Fiehn	MS-DIAL metabolomics MSP spectral kit	19.38
515	Chlorguanide	500-92-5	SSOLNOMRVKKSON-UHFFFAOYSA-N	C11H16ClN5	EISUSGCEIMS	253.109	254.117	161.15	[M+H]+	2150	Kovats	Matyushin et al., 2019	19.39
516	Pretilachlor	51218-49-6	YLPGTOIOYRQOHV-UHFFFAOYSA-N	C17H26ClNO2	WRIGCHRMS	311.165	312.173	158.6	[M+H]+	2150	Kovats	Matyushin et al., 2019	19.39
517	Carboxin	5234-68-4	GYSSRZJIHXQEHQ-UHFFFAOYSA-N	C12H13NO2S	WRIGCHRMS	235.066	236.074	151.25	[M+H]+	2151	Kovats	Matyushin et al., 2019	19.4
518	4,4'-Methylenebis(2-chloroaniline)	101-77-9	YBRVSVVVWCFQMG-UHFFFAOYSA-N	C13H14N2	EISUSGCEIMS	198.115	199.123	158.25	[M+H]+	2152	Kovats	Matyushin et al., 2019	19.41
519	Picoxystrobin	117428-22-5	IBSNKSODLGJUMQ-SDNWHVSQSA-N	C18H16F3NO4	WRIGCHRMS	367.103	368.11	186	[M+H]+	2155	Kovats	Matyushin et al., 2019	19.43
520	Amrinone	60719-84-8	RNLQIBCLLYYYFJ-UHFFFAOYSA-N	C10H9N3O	EISUSGCEIMS	187.074	188.082	139	[M+H]+	2157	Kovats	Matyushin et al., 2019	19.45
521	Endrin	72-20-8	DFBKLUNHFCTMDC-SPJPLABQSA-N	C12H8Cl6O	EPACONS	379.867	380.875	163.84	[M+H]+	2157	Kovats	NIST library	19.45
522	Linoleic acid	60-33-3	OYHQOLUKZRVURQ-HZJYTTRNSA-N	C18H32O2	EPACONS	280.24	281.248	179.47	[M-H]-	777414	Fiehn	MS-DIAL metabolomics MSP spectral kit	19.46
523	Tacrine	321-64-2	YLJREFDVOIBQDA-UHFFFAOYSA-N	C13H14N2	EISUSGCEIMS	198.115	199.123	140	[M+H]+	2160	Kovats	NIST library	19.48
524	Procyclidine	77-37-2	WYDUSKDSKCASEF-UHFFFAOYSA-N	C19H29NO	EISUSGCEIMS	287.224	288.232	171.633	[M+H]+	2160	Kovats	NIST library	19.48
525	Flutriafol	76674-21-0	JWUCHKBSVLQQCO-UHFFFAOYSA-N	C16H13F2N3O	WRIGCHRMS	301.102	302.11	165.745	[M+H]+	2161	Kovats	Matyushin et al., 2019	19.49
526	Pymetrozine	123312-89-0	QHMTXANCGGJZRX-WUXMJOGZSA-N	C10H11N5O	WRIGCHRMS	217.096	218.104	152.137	[M+H]+	2163	Kovats	Matyushin et al., 2019	19.5
527	Oleic acid	112-80-1	ZQPPMHVWECSIRJ-KTKRTIGZSA-N	C18H34O2	NORMANCT15	282.255	283.263	180.01	[M-H]-	779120	Fiehn	MS-DIAL metabolomics MSP spectral kit	19.5
528	Oxadiazon	19666-30-9	CHNUNORXWHYHNE-UHFFFAOYSA-N	C15H18Cl2N2O3	WRIGCHRMS	344.069	345.077	182.17	[M+H]+	2162	Kovats	Matyushin et al., 2019	19.5
529	3-Amino-9-ethylcarbazole	132-32-1	OXEUETBFKVCRNP-UHFFFAOYSA-N	C14H14N2	EISUSGCEIMS	210.115	211.123	155.62	[M+H]+	2166	Kovats	Matyushin et al., 2019	19.53
530	Acetaminosalol	118-57-0	TWIIVLKQFJBFPW-UHFFFAOYSA-N	C15H13NO4	EISUSGCEIMS	271.084	272.092	168.2	[M+H]+	779992	Fiehn	MS-DIAL metabolomics MSP spectral kit	19.53
531	Linolenic acid	463-40-1	DTOSIQBPPRVQHS-PDBXOOCHSA-N	C18H30O2	EPACONS	278.224	279.232	173.9	[M-H]-	780376	Fiehn	MS-DIAL metabolomics MSP spectral kit	19.53
532	Trifluoperazine	117-89-5	ZEWQUBUPAILYHI-UHFFFAOYSA-N	C21H24F3N3S	EISUSGCEIMS	407.164	408.172	188.467	[M+H]+	780552	Fiehn	MS-DIAL metabolomics MSP spectral kit	19.54
533	Iprovalicarb	140923-17-7	NWUWYYSKZYIQAE-WMCAAGNKSA-N	C18H28N2O3	WRIGCHRMS	320.209	321.217	186.1	[M+H]+	2174	Kovats	Izquierdo-Sandoval et al., 2022	19.6
534	Oxeladin	468-61-1	IQADUMSPOQKAAO-UHFFFAOYSA-N	C20H33NO3	EISUSGCEIMS	335.245	336.253	177.65	[M+H]+	2174	Kovats	Matyushin et al., 2019	19.6
535	Dichlorophen	97-23-4	MDNWOSOZYLHTCG-UHFFFAOYSA-N	C13H10Cl2O2	EISUSGCEIMS	268.005	269.013	147.4	[M+H]+	2175	Kovats	Matyushin et al., 2019	19.61
536	Acepromazine	61-00-7	NOSIYYJFMPDDSA-UHFFFAOYSA-N	C19H22N2OS	EISUSGCEIMS	326.145	327.153	171.107	[M+H]+	783634	Fiehn	MS-DIAL metabolomics MSP spectral kit	19.61
537	alpha-Endosulfan	115-29-7	RDYMFSUJUZBWLH-AZVNHNRSSA-N	C9H6Cl6O3S	WRIGCHRMS	405.814	406.821	166.32	[M+H]+	2177	Kovats	NIST library	19.63
538	Dichlorodiphenyldichloroethylene	72-55-9	UCNVFOCBFJOQAL-UHFFFAOYSA-N	C14H8Cl4	WRIGCHRMS	317.935	318.942	161.83	M+.	2180	Kovats	NIST library	19.66
539	Propoxyphene	469-62-5	XLMALTXPSGQGBX-GCJKJVERSA-N	C22H29NO2	EISUSGCEIMS	339.219	340.227	179.9	[M+H]+	2180	Kovats	NIST library	19.66
540	3,4,4',5-Tetrachlorobiphenyl	70362-50-4	BHWVLZJTVIYLIV-UHFFFAOYSA-N	C12H6Cl4	Izquierdo-Sandoval et al., 2022	291.919	292.927	152.65	M+.	2181	Kovats	Izquierdo-Sandoval et al., 2022	19.67
541	Aminoglutethimide	125-84-8	ROBVIMPUHSLWNV-UHFFFAOYSA-N	C13H16N2O2	EISUSGCEIMS	232.121	233.129	165.967	[M+H]+	2182	Kovats	Matyushin et al., 2019	19.68
542	Stearine acid	57-11-4	QIQXTHQIDYTFRH-UHFFFAOYSA-N	C18H36O2	NORMANCT15	284.271	285.279	183.84	[M-H]-	787622	Fiehn	MS-DIAL metabolomics MSP spectral kit	19.71
543	1H-Indole-3-ethanamine	61-54-1	APJYDQYYACXCRM-UHFFFAOYSA-N	C10H12N2	EISUSGCEIMS	160.1	161.107	127.6	[M+H]+	788090	Fiehn	MS-DIAL metabolomics MSP spectral kit	19.72
544	Buprofezin	953030-84-7	PRLVTUNWOQKEAI-VKAVYKQESA-N	C16H23N3OS	WRIGCHRMS	305.156	306.163	174.19	[M+H]+	2187	Kovats	Izquierdo-Sandoval et al., 2022	19.72
545	2-Amino-5-azotoluene	97-56-3	PFRYFZZSECNQOL-UHFFFAOYSA-N	C14H15N3	EISUSGCEIMS	225.126	226.134	156.22	[M+H]+	2189	Kovats	Matyushin et al., 2019	19.74
546	Methoprotryne	841-06-5	DDUIUBPJPOKOMV-UHFFFAOYSA-N	C11H21N5OS	WRIGCHRMS	271.146	272.154	169.35	[M+H]+	2190	Kovats	Matyushin et al., 2019	19.75
547	Sotalol	3930-20-9	ZBMZVLHSJCTVON-UHFFFAOYSA-N	C12H20N2O3S	EISUSGCEIMS	272.119	273.127	166.478	[M+H]+	2190	Kovats	Matyushin et al., 2019	19.75
548	Chloropyramine	59-32-5	ICKFFNBDFNZJSX-UHFFFAOYSA-N	C16H20ClN3	EISUSGCEIMS	289.134	290.142	167.9	[M+H]+	2192	Kovats	Matyushin et al., 2019	19.76
549	Chlormezanone	80-77-3	WEQAYVWKMWHEJO-UHFFFAOYSA-N	C11H12ClNO3S	EISUSGCEIMS	273.022	274.03	158	[M+H]+	2194	Kovats	NIST library	19.78
550	Oxyfluorfen	42874-03-3	OQMBBFQZGJFLBU-UHFFFAOYSA-N	C15H11ClF3NO4	WRIGCHRMS	361.032	362.04	175.37	M+.	2196	Kovats	Izquierdo-Sandoval et al., 2022	19.8
551	Levorphanol	77-07-6	JAQUASYNZVUNQP-USXIJHARSA-N	C17H23NO	EISUSGCEIMS	257.178	258.185	161.7	[M+H]+	2200	Kovats	NIST library	19.84
552	Hexaconazole (I)	79983-71-4	STMIIPIFODONDC-UHFFFAOYSA-N	C14H17Cl2N3O	WRIGCHRMS	313.074	314.082	172.587	[M+H]+	2200	Kovats	Matyushin et al., 2019	19.84
553	Chlorfenapyr	122453-73-0	CWFOCCVIPCEQCK-UHFFFAOYSA-N	C15H11BrClF3N2O	Izquierdo-Sandoval et al., 2022	407.967	408.975	177.74	[M+H]+	2200	Kovats	Izquierdo-Sandoval et al., 2022	19.84
554	4,4'-Methylenebis(2-methylaniline)	838-88-0	WECDUOXQLAIPQW-UHFFFAOYSA-N	C15H18N2	EISUSGCEIMS	226.147	227.154	168.98	[M+H]+	2203	Kovats	Matyushin et al., 2019	19.86
555	beta-Endosulfan	33213-65-9	RDYMFSUJUZBWLH-AZVNHNRSSA-N	C9H6Cl6O3S	WRIGCHRMS	405.814	406.821	164.93	[M+H]+	2203	Kovats	NIST library	19.86
556	Mianserin	24219-97-4	UEQUQVLFIPOEMF-UHFFFAOYSA-N	C18H20N2	EISUSGCEIMS	264.162	265.17	163.6	[M+H]+	2207	Kovats	NIST library	19.9
557	Tiaprofenic acid	33005-95-7	GUHPRPJDBZHYCJ-UHFFFAOYSA-N	C14H12O3S	EISUSGCEIMS	260.05	261.058	155.1	[M+H]+	2208	Kovats	Matyushin et al., 2019	19.91
558	Moclobemide	71320-77-9	YHXISWVBGDMDLQ-UHFFFAOYSA-N	C13H17ClN2O2	EISUSGCEIMS	268.097	269.105	161.967	[M+H]+	2210	Kovats	NIST library	19.92
559	Adiphenine	64-95-9	JGOAIQNSOGZNBX-UHFFFAOYSA-N	C20H25NO2	EISUSGCEIMS	311.188	312.196	176.25	[M+H]+	2210	Kovats	NIST library	19.92
560	Apazone	13539-59-8	MPHPHYZQRGLTBO-UHFFFAOYSA-N	C16H20N4O2	EISUSGCEIMS	300.158	301.166	169.5	[M+H]+	2212	Kovats	Matyushin et al., 2019	19.94
561	Sulfanilamide	63-74-1	FDDDEECHVMSUSB-UHFFFAOYSA-N	C6H8N2O2S	EISUSGCEIMS	172.03	173.038	142.5	[M+H]+	797923	Fiehn	MS-DIAL metabolomics MSP spectral kit	19.96
562	Bupirimate	41483-43-6	DSKJPMWIHSOYEA-UHFFFAOYSA-N	C13H24N4O3S	WRIGCHRMS	316.156	317.164	177.7	[M+H]+	2219	Kovats	Matyushin et al., 2019	20
563	Harmaline	304-21-2	RERZNCLIYCABFS-UHFFFAOYSA-N	C13H14N2O	EISUSGCEIMS	214.11	215.118	146.2	[M+H]+	2221	Kovats	Matyushin et al., 2019	20.02
564	Tetracaine	94-24-6	GKCBAIGFKIBETG-UHFFFAOYSA-N	C15H24N2O2	EISUSGCEIMS	264.183	265.191	173.176	[M+H]+	2224	Kovats	NIST library	20.05
565	Pyrilamine	91-84-9	YECBIJXISLIIDS-UHFFFAOYSA-N	C17H23N3O	EISUSGCEIMS	285.184	286.191	168.45	[M+H]+	2225	Kovats	NIST library	20.06
566	Trimipramine	739-71-9	ZSCDBOWYZJWBIY-UHFFFAOYSA-N	C20H26N2	EISUSGCEIMS	294.209	295.217	170.25	[M+H]+	2225	Kovats	NIST library	20.06
567	Pseudococaine	478-73-9	ZPUCINDJVBIVPJ-XGUBFFRZSA-N	C17H21NO4	EISUSGCEIMS	303.147	304.154	169.74	[M+H]+	2225	Kovats	Matyushin et al., 2019	20.06
568	2,3,3',4,4'-Pentachlorbiphenyl	32598-14-4	WIDHRBRBACOVOY-UHFFFAOYSA-N	C12H5Cl5	Izquierdo-Sandoval et al., 2022	325.88	326.888	157.88	M+.	2225	Kovats	Izquierdo-Sandoval et al., 2022	20.06
569	Fluazifop-p-butyl	79241-46-6	VAIZTNZGPYBOGF-CYBMUJFWSA-N	C19H20F3NO4	WRIGCHRMS	383.134	384.142	195.84	[M+H]+	2226	Kovats	Matyushin et al., 2019	20.06
570	Flecainide	54143-55-4	DJBNUMBKLMJRSA-UHFFFAOYSA-N	C17H20F6N2O3	EISUSGCEIMS	414.137	415.145	192.2	[M+H]+	2227	Kovats	Matyushin et al., 2019	20.07
571	Cyprodinil	121552-61-2	HAORKNGNJCEJBX-UHFFFAOYSA-N	C14H15N3	WRIGCHRMS	225.126	226.134	153.814	[M+H]+	803096	Fiehn	MS-DIAL metabolomics MSP spectral kit	20.09
572	Dextromethorphan	125-71-3	MKXZASYAUGDDCJ-NJAFHUGGSA-N	C18H25NO	EISUSGCEIMS	271.193	272.201	165.267	[M+H]+	2230	Kovats	Matyushin et al., 2019	20.1
573	Chlorcyclizine	82-93-9	WFNAKBGANONZEQ-UHFFFAOYSA-N	C18H21ClN2	EISUSGCEIMS	300.139	301.147	173.4	[M+H]+	2232	Kovats	NIST library	20.12
574	2,3',4,4',5-Pentachlorobiphenyl	31508-00-6	IUTPYMGCWINGEY-UHFFFAOYSA-N	C12H5Cl5	UFZWANATARG	325.88	326.888	158.16	M+.	2233	Kovats	Izquierdo-Sandoval et al., 2022	20.12
575	Benzo(c)fluorene	205-12-9	FRIJWEQBTIZQMD-UHFFFAOYSA-N	C17H12	Izquierdo-Sandoval et al., 2022	216.093	217.101	141.98	M+.	2236	Kovats	NIST library	20.15
576	Phenytoin	57-41-0	CXOFVDLJLONNDW-UHFFFAOYSA-N	C15H12N2O2	EISUSGCEIMS	252.089	253.097	162.9	[M+H]+	805870	Fiehn	MS-DIAL metabolomics MSP spectral kit	20.15
577	Trimetozine	635-41-6	XWVOEFLBOSSYGM-UHFFFAOYSA-N	C14H19NO5	EISUSGCEIMS	281.126	282.134	164.5	[M+H]+	2236	Kovats	Matyushin et al., 2019	20.15
578	Dyphylline	479-18-5	KSCFJBIXMNOVSH-UHFFFAOYSA-N	C10H14N4O4	EISUSGCEIMS	254.101	255.109	152.35	[M+H]+	2237	Kovats	NIST library	20.16
579	3,3',4,4'-Tetrachlorobiphenyl	32598-13-3	UQMGJOKDKOLIDP-UHFFFAOYSA-N	C12H6Cl4	Izquierdo-Sandoval et al., 2022	291.919	292.927	152.09	M+.	2237	Kovats	NIST library	20.16
580	Probenecid	57-66-9	DBABZHXKTCFAPX-UHFFFAOYSA-N	C13H19NO4S	EISUSGCEIMS	285.103	286.111	160.5	[M+H]+	2238	Kovats	Matyushin et al., 2019	20.17
581	Doxepin	1668-19-5	ODQWQRRAPPTVAG-GZTJUZNOSA-N	C19H21NO	EISUSGCEIMS	279.162	280.17	163.433	[M+H]+	2239	Kovats	NIST library	20.18
582	Azaconazole	60207-31-0	AKNQMEBLVAMSNZ-UHFFFAOYSA-N	C12H11Cl2N3O2	WRIGCHRMS	299.022	300.03	161.905	[M+H]+	2243	Kovats	Matyushin et al., 2019	20.21
583	Harmine	442-51-3	BXNJHAXVSOCGBA-UHFFFAOYSA-N	C13H12N2O	EISUSGCEIMS	212.095	213.102	144.5	[M+H]+	2245	Kovats	Matyushin et al., 2019	20.23
584	2,4,4'-Tribromodiphenyl ether	41318-75-6	UPNBETHEXPIWQX-UHFFFAOYSA-N	C12H7Br3O	Izquierdo-Sandoval et al., 2022	405.802	406.81	156.47	M+.	2245	Kovats	Izquierdo-Sandoval et al., 2022	20.23
585	Procainamide	51-06-9	REQCZEXYDRLIBE-UHFFFAOYSA-N	C13H21N3O	EISUSGCEIMS	235.168	236.176	155.2	[M+H]+	2250	Kovats	Matyushin et al., 2019	20.27
586	Triprolidine	486-12-4	CBEQULMOCCWAQT-WOJGMQOQSA-N	C19H22N2	EISUSGCEIMS	278.178	279.186	169	[M+H]+	2250	Kovats	NIST library	20.27
587	2,3,4,4',5-Pentachlorobiphenyl	74472-37-0	SXZSFWHOSHAKMN-UHFFFAOYSA-N	C12H5Cl5	Izquierdo-Sandoval et al., 2022	325.88	326.888	156.35	M+.	2252	Kovats	Izquierdo-Sandoval et al., 2022	20.29
588	Acetyl tributyl citrate	77-90-7	QZCLKYGREBVARF-UHFFFAOYSA-N	C20H34O8	EPACONS	402.225	403.233	201.155	[M+H]+	2253	Kovats	NIST library	20.3
589	Protriptyline	438-60-8	BWPIARFWQZKAIA-UHFFFAOYSA-N	C19H21N	EISUSGCEIMS	263.167	264.175	162.8	[M+H]+	2254	Kovats	NIST library	20.31
590	Bupivacaine	2180-92-9	LEBVLXFERQHONN-UHFFFAOYSA-N	C18H28N2O	EISUSGCEIMS	288.22	289.227	171.967	[M+H]+	2254	Kovats	Matyushin et al., 2019	20.31
591	Promethazine	60-87-7	PWWVAXIEGOYWEE-UHFFFAOYSA-N	C17H20N2S	EISUSGCEIMS	284.134	285.142	162.667	[M+H]+	2256	Kovats	NIST library	20.32
592	Mirtazapine	61337-67-5	RONZAEMNMFQXRA-UHFFFAOYSA-N	C17H19N3	EISUSGCEIMS	265.157	266.165	159.833	[M+H]+	2257	Kovats	Matyushin et al., 2019	20.33
593	Chinomethionat	2439-01-2	FBQQHUGEACOBDN-UHFFFAOYSA-N	C10H6N2OS2	WRIGCHRMS	233.992	235	143.165	[M+H]+	2262	Kovats	Matyushin et al., 2019	20.38
594	Cyproconazole (I)	94361-06-5	UFNOUKDBUJZYDE-UHFFFAOYSA-N	C15H18ClN3O	WRIGCHRMS	291.113	292.121	168.887	[M+H]+	2263	Kovats	Matyushin et al., 2019	20.38
595	Fenamiphos sulfone	31972-44-8	LVNYJXIBJFXIRZ-UHFFFAOYSA-N	C13H22NO5PS	WRIGCHRMS	335.095	336.103	179.48	[M+H]+	2263	Kovats	Matyushin et al., 2019	20.38
596	Novaluron	116714-46-6	NJPPVKZQTLUDBO-UHFFFAOYSA-N	C17H9ClF8N2O4	WRIGCHRMS	492.012	493.02	197.45	[M+H]+	2263	Kovats	Matyushin et al., 2019	20.38
597	Tolmetin	26171-23-3	UPSPUYADGBWSHF-UHFFFAOYSA-N	C15H15NO3	EISUSGCEIMS	257.105	258.113	156.7	[M+H]+	2264	Kovats	Matyushin et al., 2019	20.39
598	Ethion	563-12-2	RIZMRRKBZQXFOY-UHFFFAOYSA-N	C9H22O4P2S4	WRIGCHRMS	383.987	384.995	176.587	[M+H]+	2265	Kovats	NIST library	20.4
599	Cimetidine	51481-61-9	AQIXAKUUQRKLND-UHFFFAOYSA-N	C10H16N6S	EISUSGCEIMS	252.115	253.123	155.7	[M+H]+	2272	Kovats	Matyushin et al., 2019	20.46
600	Pindolol	13523-86-9	JZQKKSLKJUAGIC-UHFFFAOYSA-N	C14H20N2O2	EISUSGCEIMS	248.152	249.16	158.35	[M+H]+	2273	Kovats	NIST library	20.47
601	2,2'-Methylenebis(4-methyl-6-tert-butylphenol)	119-47-1	KGRVJHAUYBGFFP-UHFFFAOYSA-N	C23H32O2	NORMANCT15	340.24	341.248	200.03	[M-H]-	818753	Fiehn	MS-DIAL metabolomics MSP spectral kit	20.47
602	Methyl arachidate	1120-28-1	QGBRLVONZXHAKJ-UHFFFAOYSA-N	C21H42O2	UATHTARGETSGC	326.318	327.326	202.97	[M+H]+	819620	Fiehn	MS-DIAL metabolomics MSP spectral kit	20.49
603	Carbophenothion	786-19-6	VEDTXTNSFWUXGQ-UHFFFAOYSA-N	C11H16ClO2PS3	WRIGCHRMS	341.973	342.981	169.85	M+.	2277	Kovats	NIST library	20.5
604	Lufenuron	103055-07-8	PWPJGUXAGUPAHP-UHFFFAOYSA-N	C17H8Cl2F8N2O3	WRIGCHRMS	509.978	510.986	198.067	[M+H]+	2277	Kovats	Matyushin et al., 2019	20.5
605	Iprodione	36734-19-7	ONUFESLQCSAYKA-UHFFFAOYSA-N	C13H13Cl2N3O3	WRIGCHRMS	329.033	330.041	179.48	[M+H]+	820588	Fiehn	MS-DIAL metabolomics MSP spectral kit	20.51
606	2,2',4,4',5,5'-Hexachlorobiphenyl	35065-27-1	MVWHGTYKUMDIHL-UHFFFAOYSA-N	C12H4Cl6	UATHTARGETSGC	359.841	360.849	163.51	M+.	2279	Kovats	Izquierdo-Sandoval et al., 2022	20.52
607	Pentazocine	359-83-1	VOKSWYLNZZRQPF-GDIGMMSISA-N	C19H27NO	EISUSGCEIMS	285.209	286.217	174.035	[M+H]+	2280	Kovats	NIST library	20.53
608	Chlordecone	143-50-0	LHHGDZSESBACKH-UHFFFAOYSA-N	C10Cl10O	WRIGCHRMS	489.677	490.685	165.22	[M+H]+	2280	Kovats	Izquierdo-Sandoval et al., 2022	20.53
609	Thiamethoxam	153719-23-4	NWWZPOKUUAIXIW-UHFFFAOYSA-N	C8H10ClN5O3S	WRIGCHRMS	291.019	292.027	158.16	[M+H]+	2282	Kovats	Matyushin et al., 2019	20.55
610	Phenoxybenzamine	59-96-1	QZVCTJOXCFMACW-UHFFFAOYSA-N	C18H22ClNO	EISUSGCEIMS	303.139	304.146	177.093	[M+H]+	2282	Kovats	Matyushin et al., 2019	20.55
611	Monocrotaline	315-22-0	QVCMHGGNRFRMAD-XFGHUUIASA-N	C16H23NO6	EISUSGCEIMS	325.152	326.16	172.9	[M+H]+	2282	Kovats	Matyushin et al., 2019	20.55
612	Biperiden	514-65-8	YSXKPIUOCJLQIE-UHFFFAOYSA-N	C21H29NO	EISUSGCEIMS	311.224	312.232	176.7	[M+H]+	2284	Kovats	NIST library	20.56
613	Chloramphenicol	56-75-7	WIIZWVCIJKGZOK-RKDXNWHRSA-N	C11H12Cl2N2O5	EISUSGCEIMS	322.012	323.02	166.04	[M-H]-	2284	Kovats	Matyushin et al., 2019	20.56
614	2,3',4,4',5'-Pentachlorobiphenyl	65510-44-3	YAHNWSSFXMVPOU-UHFFFAOYSA-N	C12H5Cl5	Izquierdo-Sandoval et al., 2022	325.88	326.888	156.79	M+.	2284	Kovats	Izquierdo-Sandoval et al., 2022	20.56
615	Prochlorperazine	58-38-8	WIKYUJGCLQQFNW-UHFFFAOYSA-N	C20H24ClN3S	EISUSGCEIMS	373.137	374.145	183.65	[M+H]+	822756	Fiehn	MS-DIAL metabolomics MSP spectral kit	20.56
616	Aurora	128639-02-1	MLKCGVHIFJBRCD-UHFFFAOYSA-N	C15H14Cl2F3N3O3	WRIGCHRMS	411.036	412.044	183.89	M+.	2284	Kovats	Matyushin et al., 2019	20.56
617	Benactyzine	302-40-9	IVQOFBKHQCTVQV-UHFFFAOYSA-N	C20H25NO3	EISUSGCEIMS	327.183	328.191	176.6	[M+H]+	2288	Kovats	Matyushin et al., 2019	20.6
618	Timolol	91524-16-2	BLJRIMJGRPQVNF-JTQLQIEISA-N	C13H24N4O3S	EISUSGCEIMS	316.156	317.164	174.445	[M+H]+	2290	Kovats	NIST library	20.61
619	Halazepam	23092-17-3	WYCLKVQLVUQKNZ-UHFFFAOYSA-N	C17H12ClF3N2O	EISUSGCEIMS	352.059	353.066	170.9	[M+H]+	2292	Kovats	NIST library	20.63
620	Famphur	52-85-7	JISACBWYRJHSMG-UHFFFAOYSA-N	C10H16NO5PS2	WRIGCHRMS	325.02	326.028	169.47	[M+H]+	2295	Kovats	Izquierdo-Sandoval et al., 2022	20.66
621	Fenbufen	36330-85-5	ZPAKPRAICRBAOD-UHFFFAOYSA-N	C16H14O3	EISUSGCEIMS	254.094	255.102	164.49	[M-H]-	2296	Kovats	Matyushin et al., 2019	20.67
622	Proxymetacaine	499-67-2	KCLANYCVBBTKTO-UHFFFAOYSA-N	C16H26N2O3	EISUSGCEIMS	294.194	295.202	176.4	[M+H]+	2300	Kovats	Matyushin et al., 2019	20.7
623	Quinoxyfen	124495-18-7	WRPIRSINYZBGPK-UHFFFAOYSA-N	C15H8Cl2FNO	WRIGCHRMS	306.996	308.004	164.1	[M+H]+	2300	Kovats	Matyushin et al., 2019	20.7
624	10,11-Dihydrocarbamazepine	3564-73-6	PHNLCHMJDSSPDQ-UHFFFAOYSA-N	C15H14N2O	EISUSGCEIMS	238.11	239.118	151.4	[M+H]+	2301	Kovats	Matyushin et al., 2019	20.71
625	Thiacloprid	111988-49-9	HOKKPVIRMVDYPB-UVTDQMKNSA-N	C10H9ClN4S	WRIGCHRMS	252.023	253.031	156.97	[M+H]+	2301	Kovats	Matyushin et al., 2019	20.71
626	Dyclonine	586-60-7	BZEWSEKUUPWQDQ-UHFFFAOYSA-N	C18H27NO2	EISUSGCEIMS	289.204	290.212	179.3	[M+H]+	2301	Kovats	Matyushin et al., 2019	20.71
627	Pencycuron	66063-05-6	OGYFATSSENRIKG-UHFFFAOYSA-N	C19H21ClN2O	WRIGCHRMS	328.134	329.142	181.537	[M+H]+	2301	Kovats	Matyushin et al., 2019	20.71
628	Sulprofos	35400-43-2	JXHJNEJVUNHLKO-UHFFFAOYSA-N	C12H19O2PS3	WRIGCHRMS	322.028	323.036	171.6	[M+H]+	2305	Kovats	Matyushin et al., 2019	20.74
629	Carbetapentane	77-23-6	CFJMRBQWBDQYMK-UHFFFAOYSA-N	C20H31NO3	EISUSGCEIMS	333.23	334.238	175.5	[M+H]+	2306	Kovats	Matyushin et al., 2019	20.75
630	Primaquine	90-34-6	INDBQLZJXZLFIT-UHFFFAOYSA-N	C15H21N3O	EISUSGCEIMS	259.168	260.176	160.8	[M+H]+	2313	Kovats	Matyushin et al., 2019	20.81
631	Endosulfan sulfate	1031-07-8	AAPVQEMYVNZIOO-WINLOITPSA-N	C9H6Cl6O4S	WRIGCHRMS	421.808	422.816	156.41	M+.	2313	Kovats	Izquierdo-Sandoval et al., 2022	20.81
632	Ketorolac	74103-06-3	OZWKMVRBQXNZKK-UHFFFAOYSA-N	C15H13NO3	EISUSGCEIMS	255.089	256.097	155.2	[M+H]+	2314	Kovats	Matyushin et al., 2019	20.82
633	Isoxsuprine	395-28-8	BMUKKTUHUDJSNZ-UHFFFAOYSA-N	C18H23NO3	EISUSGCEIMS	301.167	302.175	172.52	[M+H]+	2314	Kovats	NIST library	20.82
634	Octinoxate	5466-77-3	YBGZDTIWKVFICR-JLHYYAGUSA-N	C18H26O3	Izquierdo-Sandoval et al., 2022	290.188	291.195	183.43	M+.	2316	Kovats	Izquierdo-Sandoval et al., 2022	20.83
635	Benalaxyl	71626-11-4	CJPQIRJHIZUAQP-UHFFFAOYSA-N	C20H23NO3	WRIGCHRMS	325.167	326.175	174.35	[M+H]+	2325	Kovats	Matyushin et al., 2019	20.91
636	3,3'-Dimethoxybenzidine	119-90-4	JRBJSXQPQWSCCF-UHFFFAOYSA-N	C14H16N2O2	EISUSGCEIMS	244.121	245.129	168.33	[M+H]+	2326	Kovats	Matyushin et al., 2019	20.92
637	Propiconazole	60207-90-1	STJLVHWMYQXCPB-UHFFFAOYSA-N	C15H17Cl2N3O2	NORMANCT15	341.069	342.077	177.965	[M+H]+	2326	Kovats	NORMANCT15	20.92
638	Proadifen	302-33-0	SNTQPLDRUZOSDP-UHFFFAOYSA-N	C23H31NO2	EISUSGCEIMS	353.235	354.243	187.25	[M+H]+	2326	Kovats	NIST library	20.92
639	Phenazopyridine	94-78-0	QPFYXYFORQJZEC-UHFFFAOYSA-N	C11H11N5	EISUSGCEIMS	213.101	214.109	147.05	[M+H]+	2327	Kovats	Matyushin et al., 2019	20.93
640	Acetamiprid	135410-20-7	WCXDHFDTOYPNIE-RIYZIHGNSA-N	C10H11ClN4	WRIGCHRMS	222.067	223.075	152.21	[M+H]+	2327	Kovats	Matyushin et al., 2019	20.93
641	Medazepam	2898-12-06	YLCXGBZIZBEVPZ-UHFFFAOYSA-N	C16H15ClN2	EISUSGCEIMS	270.092	271.1	160.8	[M+H]+	2328	Kovats	Matyushin et al., 2019	20.93
642	Maprotiline	10262-69-8	QSLMDECMDJKHMQ-UHFFFAOYSA-N	C20H23N	EISUSGCEIMS	277.183	278.19	163.7	[M+H]+	2331	Kovats	NIST library	20.96
643	Nuarimol	63284-71-9	SAPGTCDSBGMXCD-UHFFFAOYSA-N	C17H12ClFN2O	WRIGCHRMS	314.062	315.07	170.5	[M+H]+	2332	Kovats	Matyushin et al., 2019	20.97
644	Diniconazole	83657-24-3	FBOUIAKEJMZPQG-AWNIVKPZSA-N	C15H17Cl2N3O	EPACONS	325.074	326.082	175.9	[M+H]+	2333	Kovats	Matyushin et al., 2019	20.98
645	2,2',3,4,4',5'-Hexachlorobiphenyl	35065-28-2	RPUMZMSNLZHIGZ-UHFFFAOYSA-N	C12H4Cl6	UATHTARGETSGC	359.841	360.849	162.22	M+.	2334	Kovats	Izquierdo-Sandoval et al., 2022	20.98
646	Azamethiphos	35575-96-3	VNKBTWQZTQIWDV-UHFFFAOYSA-N	C9H10ClN2O5PS	WRIGCHRMS	323.973	324.981	160	[M+H]+	2340	Kovats	Matyushin et al., 2019	21.03
647	Etaconazole (I)	60207-93-4	DWRKFAJEBUWTQM-UHFFFAOYSA-N	C14H15Cl2N3O2	WRIGCHRMS	327.054	328.061	173.1	[M+H]+	2339	Kovats	Matyushin et al., 2019	21.03
648	Trimeprazine	84-96-8	ZZHLYYDVIOPZBE-UHFFFAOYSA-N	C18H22N2S	EISUSGCEIMS	298.15	299.158	166.8	[M+H]+	2343	Kovats	NIST library	21.06
649	Piperidolate	82-98-4	KTHVBAZBLKXIHZ-UHFFFAOYSA-N	C21H25NO2	EISUSGCEIMS	323.188	324.196	177.375	[M+H]+	2343	Kovats	NIST library	21.06
650	Myclobutanil	88671-89-0	HZJKXKUJVSEEFU-UHFFFAOYSA-N	C15H17ClN4	WRIGCHRMS	288.114	289.121	174.557	[M+H]+	843684	Fiehn	MS-DIAL metabolomics MSP spectral kit	21.07
651	Clodinafop-propargyl	105512-06-9	JBDHZKLJNAIJNC-LLVKDONJSA-N	C17H13ClFNO4	WRIGCHRMS	349.051	350.059	180.105	[M+H]+	2348	Kovats	Matyushin et al., 2019	21.1
652	Oxazepam	604-75-1	ADIMAYPTOBDMTL-UHFFFAOYSA-N	C15H11ClN2O2	EISUSGCEIMS	286.05	287.058	162.3	[M+H]+	2350	Kovats	NIST library	21.12
653	Nylidrin	447-41-6	PTGXAUBQBSGPKF-UHFFFAOYSA-N	C19H25NO2	EISUSGCEIMS	299.188	300.196	168	[M+H]+	2350	Kovats	NIST library	21.12
654	Danthron	117-10-2	QBPFLULOKWLNNW-UHFFFAOYSA-N	C14H8O4	EISUSGCEIMS	240.042	241.05	145.6	[M+H]+	2352	Kovats	Matyushin et al., 2019	21.13
655	Cyproheptadine	129-03-3	JJCFRYNCJDLXIK-UHFFFAOYSA-N	C21H21N	EISUSGCEIMS	287.167	288.175	171.61	[M+H]+	2356	Kovats	NIST library	21.17
656	3,3',4,4',5-Pentachlorbiphenyl	57465-28-8	REHONNLQRWTIFF-UHFFFAOYSA-N	C12H5Cl5	Izquierdo-Sandoval et al., 2022	325.88	326.888	158.96	M+.	2357	Kovats	Izquierdo-Sandoval et al., 2022	21.17
657	(9Z)-Octadec-9-enamide	301-02-0	FATBGEAMYMYZAF-KTKRTIGZSA-N	C18H35NO	EPACONS	281.271	282.279	190.49	[M+H]+	849710	Fiehn	MS-DIAL metabolomics MSP spectral kit	21.22
658	Pizotyline	15574-96-6	FIADGNVRKBPQEU-UHFFFAOYSA-N	C19H21NS	EISUSGCEIMS	295.139	296.147	174.8	[M+H]+	2367	Kovats	NIST library	21.26
659	Chloroxuron	1982-47-4	IVUXTESCPZUGJC-UHFFFAOYSA-N	C15H15ClN2O2	WRIGCHRMS	290.082	291.089	174.385	[M+H]+	2368	Kovats	Matyushin et al., 2019	21.27
660	Chloridazon	1698-60-8	WYKYKTKDBLFHCY-UHFFFAOYSA-N	C10H8ClN3O	WRIGCHRMS	221.035	222.043	141.85	[M+H]+	2370	Kovats	Matyushin et al., 2019	21.28
661	Bromhexine	3572-43-8	OJGDCBLYJGHCIH-UHFFFAOYSA-N	C14H20Br2N2	EISUSGCEIMS	375.997	377.005	168.39	[M+H]+	2370	Kovats	NIST library	21.28
662	Dibucaine	85-79-0	PUFQVTATUTYEAL-UHFFFAOYSA-N	C20H29N3O2	EISUSGCEIMS	343.226	344.233	195.567	[M+H]+	852638	Fiehn	MS-DIAL metabolomics MSP spectral kit	21.29
663	4,4'-Diphenylmethane diisocyanate	101-68-8	UPMLOUAZCHDJJD-UHFFFAOYSA-N	C15H10N2O2	EPACONS	250.074	251.082	159.83	[M+H]+	2372	Kovats	Matyushin et al., 2019	21.3
664	Azatadine	3964-81-6	SEBMTIQKRHYNIT-UHFFFAOYSA-N	C20H22N2	EISUSGCEIMS	290.178	291.186	171	[M+H]+	2375	Kovats	NIST library	21.32
665	Phosmet	732-11-6	LMNZTLDVJIUSHT-UHFFFAOYSA-N	C11H12NO4PS2	WRIGCHRMS	316.994	318.002	158.94	[M+H]+	2375	Kovats	NIST library	21.32
666	Dihydrocodeine Bitartrate	125-28-0	RBOXVHNMENFORY-DNJOTXNNSA-N	C18H23NO3	EISUSGCEIMS	301.167	302.175	168.75	[M+H]+	2376	Kovats	NIST library	21.33
667	Captafol	2425-06-1	JHRWWRDRBPCWTF-UHFFFAOYSA-N	C10H9Cl4NO2S	WRIGCHRMS	348.907	349.915	158.09	M+.	2376	Kovats	Izquierdo-Sandoval et al., 2022	21.33
668	Codeine	76-57-3	OROGSEYTTFOCAN-DNJOTXNNSA-N	C18H21NO3	EISUSGCEIMS	299.152	300.159	168.724	[M+H]+	2377	Kovats	NIST library	21.34
669	Ethopropazine	522-00-9	CDOZDBSBBXSXLB-UHFFFAOYSA-N	C19H24N2S	EISUSGCEIMS	312.166	313.173	168.5	[M+H]+	2378	Kovats	NIST library	21.35
670	Sulfisoxazole	127-69-5	NHUHCSRWZMLRLA-UHFFFAOYSA-N	C11H13N3O3S	EISUSGCEIMS	267.067	268.075	158.765	[M+H]+	2379	Kovats	Matyushin et al., 2019	21.36
671	Cyclobenzaprine	303-53-7	JURKNVYFZMSNLP-UHFFFAOYSA-N	C20H21N	EISUSGCEIMS	275.167	276.175	164.2	[M+H]+	2379	Kovats	Matyushin et al., 2019	21.36
672	Chlorothiazide	58-94-6	JBMKAUGHUNFTOL-UHFFFAOYSA-N	C7H6ClN3O4S2	EISUSGCEIMS	294.948	295.956	161.037	[M+H]+	2379	Kovats	Matyushin et al., 2019	21.36
673	Betaxolol	63659-18-7	NWIUTZDMDHAVTP-UHFFFAOYSA-N	C18H29NO3	EISUSGCEIMS	307.214	308.222	185.3	[M+H]+	2380	Kovats	Matyushin et al., 2019	21.36
674	Zidovudine	30516-87-1	HBOMLICNUCNMMY-XLPZGREQSA-N	C10H13N5O4	EISUSGCEIMS	267.096	268.104	157.32	[M-H]-	2381	Kovats	Matyushin et al., 2019	21.37
675	Epoxiconazole	133855-98-8	FEVYAAHIKWPJNV-TYDMEHBZSA-N	C17H13ClFN3O	WRIGCHRMS	329.073	330.08	171.31	[M+H]+	2381	Kovats	Izquierdo-Sandoval et al., 2022	21.37
676	Haloxyfop-ethoxyethyl	87237-48-7	MIJLZGZLQLAQCM-UHFFFAOYSA-N	C19H19ClF3NO5	WRIGCHRMS	433.09	434.098	191.115	[M+H]+	2382	Kovats	NIST library	21.38
677	Octadecanamide	124-26-5	LYRFLYHAGKPMFH-UHFFFAOYSA-N	C18H37NO	EPACONS	283.287	284.295	192.78	[M+H]+	856913	Fiehn	MS-DIAL metabolomics MSP spectral kit	21.39
678	Bis(2-ethylhexyl) adipate	103-23-1	SAOKZLXYCUGLFA-UHFFFAOYSA-N	C22H42O4	NORMANCT15	370.308	371.316	209.38	[M+H]+	2383	Kovats	NIST library	21.39
679	Tropicamide	1508-75-4	BGDKAVGWHJFAGW-UHFFFAOYSA-N	C17H20N2O2	EISUSGCEIMS	284.152	285.16	169.05	[M+H]+	2384	Kovats	Matyushin et al., 2019	21.4
680	Tebuconazole (I)	107534-96-3	PXMNMQRDXWABCY-UHFFFAOYSA-N	C16H22ClN3O	WRIGCHRMS	307.145	308.152	167.505	[M+H]+	2389	Kovats	Matyushin et al., 2019	21.44
681	Diphenidol	972-02-1	OGAKLTJNUQRZJU-UHFFFAOYSA-N	C21H27NO	EISUSGCEIMS	309.209	310.217	175	[M+H]+	2389	Kovats	Matyushin et al., 2019	21.44
682	Benzydamine	642-72-8	CNBGNNVCVSKAQZ-UHFFFAOYSA-N	C19H23N3O	EISUSGCEIMS	309.184	310.191	170.5	[M+H]+	2391	Kovats	NIST library	21.45
683	Benoxinate	99-43-4	CMHHMUWAYWTMGS-UHFFFAOYSA-N	C17H28N2O3	EISUSGCEIMS	308.209	309.217	182.3	[M+H]+	2393	Kovats	NIST library	21.47
684	2,3,3',4,4',5-Hexachlorobiphenyl	38380-08-4	LCXMEXLGMKFLQO-UHFFFAOYSA-N	C12H4Cl6	Izquierdo-Sandoval et al., 2022	359.841	360.849	164.54	M+.	2398	Kovats	Izquierdo-Sandoval et al., 2022	21.51
685	Furathiocarb	65907-30-4	HAWJXYBZNNRMNO-UHFFFAOYSA-N	C18H26N2O5S	WRIGCHRMS	382.156	383.163	193.01	[M+H]+	2403	Kovats	Matyushin et al., 2019	21.55
686	Phenylbutazone	50-33-9	VYMDGNCVAMGZFE-UHFFFAOYSA-N	C19H20N2O2	EISUSGCEIMS	308.152	309.16	172.667	[M+H]+	2404	Kovats	NIST library	21.56
687	Phenothrin (I)	26002-80-2	SBNFWQZLDJGRLK-UHFFFAOYSA-N	C23H26O3	WRIGCHRMS	350.188	351.195	189.1	[M+H]+	2404	Kovats	Matyushin et al., 2019	21.56
688	Ethylmorphine	76-58-4	OGDVEMNWJVYAJL-LEPYJNQMSA-N	C19H23NO3	EISUSGCEIMS	313.167	314.175	175.2	[M+H]+	2405	Kovats	NIST library	21.57
689	Carbadox	6804-07-5	OVGGLBAWFMIPPY-WUXMJOGZSA-N	C11H10N4O4	EISUSGCEIMS	262.07	263.077	154.637	[M+H]+	2407	Kovats	Matyushin et al., 2019	21.58
690	Carbosulfan	55285-14-8	JLQUFIHWVLZVTJ-UHFFFAOYSA-N	C20H32N2O3S	WRIGCHRMS	380.213	381.221	190.66	[M+H]+	2407	Kovats	NIST library	21.58
691	Phenprocoumon	435-97-2	DQDAYGNAKTZFIW-UHFFFAOYSA-N	C18H16O3	EISUSGCEIMS	280.109	281.117	160	[M+H]+	2410	Kovats	Matyushin et al., 2019	21.61
692	Norcodeine	467-15-2	HKOIXWVRNLGFOR-KOFBORESSA-N	C17H19NO3	EISUSGCEIMS	285.136	286.144	167.5	[M+H]+	2410	Kovats	Matyushin et al., 2019	21.61
693	Hydrocodone	125-29-1	LLPOLZWFYMWNKH-CMKMFDCUSA-N	C18H21NO3	EISUSGCEIMS	299.152	300.159	167.953	[M+H]+	2411	Kovats	NIST library	21.61
694	Resmethrin	10453-86-8	VEMKTZHHVJILDY-UHFFFAOYSA-N	C22H26O3	WRIGCHRMS	338.188	339.195	184.54	M+.	2410	Kovats	Izquierdo-Sandoval et al., 2022	21.61
695	2-Ethylhexyl diphenyl phosphate	1241-94-7	CGSLYBDCEGBZCG-UHFFFAOYSA-N	C20H27O4P	Izquierdo-Sandoval et al., 2022	362.164	363.172	189.58	M+.	2410	Kovats	NIST library	21.61
696	Hydromorphone	466-99-9	WVLOADHCBXTIJK-YNHQPCIGSA-N	C17H19NO3	EISUSGCEIMS	285.136	286.144	164.163	[M+H]+	2412	Kovats	Matyushin et al., 2019	21.62
697	Pentoxifylline	6493-05-06	BYPFEZZEUUWMEJ-UHFFFAOYSA-N	C13H18N4O3	EISUSGCEIMS	278.137	279.145	158.15	[M+H]+	2413	Kovats	Matyushin et al., 2019	21.63
698	Metconazole (I)	125116-23-6	XWPZUHJBOLQNMN-UHFFFAOYSA-N	C17H22ClN3O	WRIGCHRMS	319.145	320.152	169.02	[M+H]+	2413	Kovats	Matyushin et al., 2019	21.63
699	Spiromesifen	283594-90-1	GOLXNESZZPUPJE-UHFFFAOYSA-N	C23H30O4	WRIGCHRMS	370.214	371.222	196.08	M+.	2413	Kovats	Izquierdo-Sandoval et al., 2022	21.63
700	Chlorambucil	305-03-3	JCKYGMPEJWAADB-UHFFFAOYSA-N	C14H19Cl2NO2	EISUSGCEIMS	303.079	304.087	168	[M+H]+	2414	Kovats	Matyushin et al., 2019	21.64
701	Fenoxycarb	72490-01-8	HJUFTIJOISQSKQ-UHFFFAOYSA-N	C17H19NO4	WRIGCHRMS	301.131	302.139	179.805	[M+H]+	2417	Kovats	Matyushin et al., 2019	21.66
702	Pyridafenthion	119-12-0	CXJSOEPQXUCJSA-UHFFFAOYSA-N	C14H17N2O4PS	WRIGCHRMS	340.064	341.072	175.12	[M+H]+	2418	Kovats	NIST library	21.67
703	Bensulide	741-58-2	RRNIZKPFKNDSRS-UHFFFAOYSA-N	C14H24NO4PS3	WRIGCHRMS	397.06	398.068	183.44	[M+H]+	868749	Fiehn	MS-DIAL metabolomics MSP spectral kit	21.68
704	Carbamazepine-10,11-epoxide	36507-30-9	ZRWWEEVEIOGMMT-UHFFFAOYSA-N	C15H12N2O2	EISUSGCEIMS	252.089	253.097	155.59	[M+H]+	2420	Kovats	Matyushin et al., 2019	21.69
705	Clemastine	15686-51-8	YNNUSGIPVFPVBX-NHCUHLMSSA-N	C21H26ClNO	EISUSGCEIMS	343.17	344.178	181.7	[M+H]+	2420	Kovats	NIST library	21.69
706	Iodoquinol	83-73-8	UXZFQZANDVDGMM-UHFFFAOYSA-N	C9H5I2NO	EISUSGCEIMS	396.846	397.853	143.35	[M+H]+	2420	Kovats	Matyushin et al., 2019	21.69
707	Lorazepam	846-49-1	DIWRORZWFLOCLC-UHFFFAOYSA-N	C15H10Cl2N2O2	EISUSGCEIMS	320.011	321.019	165.955	[M+H]+	2423	Kovats	NIST library	21.71
708	Proquinazid	189278-12-4	FLVBXVXXXMLMOX-UHFFFAOYSA-N	C14H17IN2O2	WRIGCHRMS	372.033	373.041	169.35	[M+H]+	2425	Kovats	Matyushin et al., 2019	21.73
709	Diethylstilbestrol	56-53-1	RGLYKWWBQGJZGM-ISLYRVAYSA-N	C18H20O2	EISUSGCEIMS	268.146	269.154	175.64	[M-H]-	2427	Kovats	Matyushin et al., 2019	21.74
710	Octabenzone	1843-05-6	QUAMTGJKVDWJEQ-UHFFFAOYSA-N	C21H26O3	EPACONS	326.188	327.195	193.69	[M+H]+	871829	Fiehn	MS-DIAL metabolomics MSP spectral kit	21.75
711	Dihydromorphine	509-60-4	IJVCSMSMFSCRME-KBQPJGBKSA-N	C17H21NO3	EISUSGCEIMS	287.152	288.159	163.6	[M+H]+	2429	Kovats	Matyushin et al., 2019	21.76
712	Benzo[a]anthracene	56-55-3	DXBHBZVCASKNBY-UHFFFAOYSA-N	C18H12	Izquierdo-Sandoval et al., 2022	228.093	229.101	144.42	M+.	2430	Kovats	Izquierdo-Sandoval et al., 2022	21.77
713	Aspartame	22839-47-0	IAOZJIPTCAWIRG-QWRGUYRKSA-N	C14H18N2O5	EISUSGCEIMS	294.121	295.129	167.4	[M+H]+	2431	Kovats	Matyushin et al., 2019	21.78
714	Diphenyl sulfone	127-63-9	KZTYYGOKRVBIMI-UHFFFAOYSA-N	C12H10O2S	NORMANCT15	218.04	219.048	141.5	[M+H]+	2433	Kovats	NORMANCT15	21.79
715	Etoxazole	153233-91-1	IXSZQYVWNJNRAL-UHFFFAOYSA-N	C21H23F2NO2	WRIGCHRMS	359.169	360.177	188.05	[M+H]+	2435	Kovats	Matyushin et al., 2019	21.81
716	Morphine	57-27-2	BQJCRHHNABKAKU-KBQPJGBKSA-N	C17H19NO3	EISUSGCEIMS	285.136	286.144	164.25	[M+H]+	2438	Kovats	NIST library	21.83
717	Tolazamide	1156-19-0	OUDSBRTVNLOZBN-UHFFFAOYSA-N	C14H21N3O3S	EISUSGCEIMS	311.13	312.138	173.3	[M+H]+	2441	Kovats	Matyushin et al., 2019	21.86
718	Serotonin	50-67-9	QZAYGJVTTNCVMB-UHFFFAOYSA-N	C10H12N2O	EISUSGCEIMS	176.095	177.102	150.9	[M+H]+	877364	Fiehn	MS-DIAL metabolomics MSP spectral kit	21.89
719	Desmedipham	13684-56-5	WZJZMXBKUWKXTQ-UHFFFAOYSA-N	C16H16N2O4	WRIGCHRMS	300.111	301.118	182	[M+H]+	2446	Kovats	Matyushin et al., 2019	21.89
720	Butacaine	149-16-6	HQFWVSGBVLEQGA-UHFFFAOYSA-N	C18H30N2O2	EISUSGCEIMS	306.23	307.238	179	[M+H]+	2445	Kovats	NIST library	21.89
721	Zoxamide	156052-68-5	SOUGWDPPRBKJEX-UHFFFAOYSA-N	C14H16Cl3NO2	WRIGCHRMS	335.024	336.032	177.4	[M+H]+	2446	Kovats	Matyushin et al., 2019	21.89
722	Clethodim	99129-21-2	SILSDTWXNBZOGF-KUZBFYBWSA-N	C17H26ClNO3S	WRIGCHRMS	359.132	360.139	191.25	[M+H]+	2445	Kovats	Matyushin et al., 2019	21.89
723	2,3,3',4,4',5'-Hexachlorobiphenyl	69782-90-7	YTWXDQVNPCIEOX-UHFFFAOYSA-N	C12H4Cl6	Izquierdo-Sandoval et al., 2022	359.841	360.849	163.07	M+.	2445	Kovats	Izquierdo-Sandoval et al., 2022	21.89
724	Cannabinol	521-35-7	VBGLYOIFKLUMQG-UHFFFAOYSA-N	C21H26O2	EISUSGCEIMS	310.193	311.201	182.2	[M+H]+	2451	Kovats	Matyushin et al., 2019	21.93
725	Clomipramine	303-49-1	GDLIGKIOYRNHDA-UHFFFAOYSA-N	C19H23ClN2	EISUSGCEIMS	314.154	315.162	173.675	[M+H]+	2454	Kovats	NIST library	21.96
726	Diflufenican	83164-33-4	WYEHFWKAOXOVJD-UHFFFAOYSA-N	C19H11F5N2O2	WRIGCHRMS	394.074	395.081	183.86	[M+H]+	2454	Kovats	Matyushin et al., 2019	21.96
727	2,3',4,4',5,5'-Hexachlorobiphenyl	52663-72-6	AZXHAWRMEPZSSV-UHFFFAOYSA-N	C12H4Cl6	Izquierdo-Sandoval et al., 2022	359.841	360.849	162.83	M+.	2455	Kovats	Izquierdo-Sandoval et al., 2022	21.97
728	Psilocybine	520-52-5	QVDSEJDULKLHCG-UHFFFAOYSA-N	C12H17N2O4P	EISUSGCEIMS	284.092	285.1	157.3	[M+H]+	2458	Kovats	Matyushin et al., 2019	21.99
729	O-Ethyl O-(4-nitrophenyl) phenylphosphonothioate	2104-64-5	AIGRXSNSLVJMEA-UHFFFAOYSA-N	C14H14NO4PS	WRIGCHRMS	323.038	324.045	168.785	[M+H]+	2460	Kovats	NIST library	22.01
730	Oxyphenbutazone	129-20-4	HFHZKZSRXITVMK-UHFFFAOYSA-N	C19H20N2O3	EISUSGCEIMS	324.147	325.155	178.205	[M+H]+	2462	Kovats	Matyushin et al., 2019	22.02
731	Tetradifon	116-29-0	MLGCXEBRWGEOQX-UHFFFAOYSA-N	C12H6Cl4O2S	WRIGCHRMS	355.881	356.889	165.97	[M+H]+	2462	Kovats	NIST library	22.02
732	Bifenthrin	82657-04-3	OMFRMAHOUUJSGP-JHEGMOCKSA-N	C14H12	Izquierdo-Sandoval et al., 2022	180.093	181.101	137	M+.	2464	Kovats	Izquierdo-Sandoval et al., 2022	22.04
733	Sulfisoxazole acetyl	80-74-0	JFNWFXVFBDDWCX-UHFFFAOYSA-N	C13H15N3O4S	EISUSGCEIMS	309.078	310.086	161.2	[M+H]+	2464	Kovats	Matyushin et al., 2019	22.04
734	Fenhexamid	126833-17-8	VDLGAVXLJYLFDH-UHFFFAOYSA-N	C14H17Cl2NO2	WRIGCHRMS	301.063	302.071	165.926	[M+H]+	2468	Kovats	Matyushin et al., 2019	22.07
735	Tebufenpyrad	119168-77-3	ZZYSLNWGKKDOML-UHFFFAOYSA-N	C18H24ClN3O	WRIGCHRMS	333.16	334.168	193.32	[M+H]+	2470	Kovats	Matyushin et al., 2019	22.08
736	Cladribine	4291-63-8	PTOAARAWEBMLNO-KVQBGUIXSA-N	C10H12ClN5O3	EPACONS	285.062	286.07	154.2	[M+H]+	2471	Kovats	Matyushin et al., 2019	22.09
737	Disopyramide	3737-09-05	UVTNFZQICZKOEM-UHFFFAOYSA-N	C21H29N3O	EISUSGCEIMS	339.231	340.238	179.5	[M+H]+	2471	Kovats	Matyushin et al., 2019	22.09
738	Methyl behenate	929-77-1	QSQLTHHMFHEFIY-UHFFFAOYSA-N	C23H46O2	UATHTARGETSGC	354.349	355.357	155.6	[M-H]-	886620	Fiehn	MS-DIAL metabolomics MSP spectral kit	22.11
739	Hexaflumuron	86479-06-3	RGNPBRKPHBKNKX-UHFFFAOYSA-N	C16H8Cl2F6N2O3	WRIGCHRMS	459.981	460.989	188.39	[M+H]+	2473	Kovats	Matyushin et al., 2019	22.11
740	Dimoxystrobin	149961-52-4	WXUZAHCNPWONDH-DYTRJAOYSA-N	C19H22N2O3	WRIGCHRMS	326.163	327.17	174.15	[M+H]+	2474	Kovats	Matyushin et al., 2019	22.12
741	2,2',3,4,4',5,5'-Heptachlorobiphenyl	35065-29-3	WBHQEUPUMONIKF-UHFFFAOYSA-N	C12H3Cl7	UATHTARGETSGC	393.802	394.81	168.12	M+.	2482	Kovats	Izquierdo-Sandoval et al., 2022	22.18
742	Pyriproxyfen	95737-68-1	NHDHVHZZCFYRSB-UHFFFAOYSA-N	C20H19NO3	WRIGCHRMS	321.136	322.144	184.44	[M+H]+	2485	Kovats	Matyushin et al., 2019	22.2
743	Sulfentrazone	122836-35-5	OORLZFUTLGXMEF-UHFFFAOYSA-N	C11H10Cl2F2N4O3S	WRIGCHRMS	385.981	386.989	177.61	[M+H]+	2486	Kovats	Matyushin et al., 2019	22.21
744	2,2',4,4'-Tetrabromodiphenyl ether	5436-43-1	XYBSIYMGXVUVGY-UHFFFAOYSA-N	C12H6Br4O	EPACONS	485.711	486.719	162.52	M+.	2492	Kovats	Izquierdo-Sandoval et al., 2022	22.26
745	Nordazepam	1088-11-5	AKPLHCDWDRPJGD-UHFFFAOYSA-N	C15H11ClN2O	EISUSGCEIMS	270.055	271.063	160.1	[M+H]+	2493	Kovats	NIST library	22.27
746	6-Acetylmorphine	2784-73-8	JJGYGPZNTOPXGV-SSTWWWIQSA-N	C19H21NO4	EISUSGCEIMS	327.147	328.154	175.113	[M+H]+	2493	Kovats	NIST library	22.27
747	Bromuconazole (I)	116255-48-2	HJJVPARKXDDIQD-UHFFFAOYSA-N	C13H12BrCl2N3O	WRIGCHRMS	376.951	377.959	167.913	[M+H]+	2493	Kovats	Matyushin et al., 2019	22.27
748	Leptophos	21609-90-5	CVRALZAYCYJELZ-UHFFFAOYSA-N	C13H10BrCl2O2PS	WRIGCHRMS	411.867	412.875	170.075	[M+H]+	2495	Kovats	NIST library	22.28
749	4-Androstene-3,17-dione	63-05-8	AEMFNILZOJDQLW-QAGGRKNESA-N	C19H26O2	EPACONS	286.193	287.201	172.55	[M+H]+	2505	Kovats	NIST library	22.36
750	Tetrabenazine	58-46-8	MKJIEFSOBYUXJB-UHFFFAOYSA-N	C19H27NO3	EISUSGCEIMS	317.199	318.206	181.85	[M+H]+	2507	Kovats	Matyushin et al., 2019	22.37
751	Diafenthiuron	80060-09-9	WOWBFOBYOAGEEA-UHFFFAOYSA-N	C23H32N2OS	WRIGCHRMS	384.223	385.231	199.75	[M+H]+	2512	Kovats	Matyushin et al., 2019	22.41
752	Oxycodone	76-42-6	BRUQQQPBMZOVGD-XFKAJCMBSA-N	C18H21NO4	EISUSGCEIMS	315.147	316.154	170.007	[M+H]+	2514	Kovats	Matyushin et al., 2019	22.43
753	Fluphenazine	69-23-8	PLDUPXSUYLZYBN-UHFFFAOYSA-N	C22H26F3N3OS	EISUSGCEIMS	437.174	438.182	197.7	[M+H]+	900069	Fiehn	MS-DIAL metabolomics MSP spectral kit	22.44
754	Lumichrome	1086-80-2	ZJTJUVIJVLLGSP-UHFFFAOYSA-N	C12H10N4O2	EISUSGCEIMS	242.08	243.088	153.4	[M+H]+	2520	Kovats	Matyushin et al., 2019	22.47
755	Sulfisomidine	515-64-0	YZMCKZRAOLZXAZ-UHFFFAOYSA-N	C12H14N4O2S	EISUSGCEIMS	278.083	279.091	170	[M-H]-	2519	Kovats	Matyushin et al., 2019	22.47
756	Ipconazole (I)	125225-28-7	QTYCMDBMOLSEAM-UHFFFAOYSA-N	C18H24ClN3O	WRIGCHRMS	333.16	334.168	173.6	[M+H]+	2521	Kovats	Matyushin et al., 2019	22.48
757	Docosahexaenoic acid	6217-54-5	MBMBGCFOFBJSGT-KUBAVDMBSA-N	C22H32O2	EPACONS	328.24	329.248	183.5	[M+H]+	902819	Fiehn	MS-DIAL metabolomics MSP spectral kit	22.5
758	Methotrimeprazine	60-99-1	VRQVVMDWGGWHTJ-CQSZACIVSA-N	C19H24N2OS	EISUSGCEIMS	328.16	329.168	176.8	[M+H]+	2527	Kovats	Matyushin et al., 2019	22.53
759	Isoxaben	82558-50-7	PMHURSZHKKJGBM-UHFFFAOYSA-N	C18H24N2O4	WRIGCHRMS	332.173	333.181	185.93	[M+H]+	2529	Kovats	Matyushin et al., 2019	22.54
760	3,3',4,4',5,5'-Hexachlorobiphenyl	32774-16-6	ZHLICBPIXDOFFG-UHFFFAOYSA-N	C12H4Cl6	Izquierdo-Sandoval et al., 2022	359.841	360.849	165.6	M+.	2531	Kovats	Izquierdo-Sandoval et al., 2022	22.56
761	Sulfadiazine	68-35-9	SEEPANYCNGTZFQ-UHFFFAOYSA-N	C10H10N4O2S	EISUSGCEIMS	250.052	251.06	151.092	[M+H]+	2532	Kovats	Matyushin et al., 2019	22.57
762	5a-Dihydrotestosterone	521-18-6	NVKAWKQGWWIWPM-ABEVXSGRSA-N	C19H30O2	EPACONS	290.224	291.232	177.255	[M+H]+	2536	Kovats	NIST library	22.6
763	Nifedipine	21829-25-4	HYIMSNHJOBLJNT-UHFFFAOYSA-N	C17H18N2O6	EISUSGCEIMS	346.116	347.124	172.6	[M+H]+	2537	Kovats	NIST library	22.61
764	2,3',4,4'-Tetrabromodiphenyl ether	189084-61-5	DHUMTYRHKMCVAG-UHFFFAOYSA-N	C12H6Br4O	Izquierdo-Sandoval et al., 2022	485.711	486.719	163.88	M+.	2537	Kovats	Izquierdo-Sandoval et al., 2022	22.61
765	Sulfathiazole	72-14-0	JNMRHUJNCSQMMB-UHFFFAOYSA-N	C9H9N3O2S2	EISUSGCEIMS	255.013	256.021	150.075	[M+H]+	2543	Kovats	Matyushin et al., 2019	22.65
766	Melphalan	148-82-3	SGDBTWWWUNNDEQ-LBPRGKRZSA-N	C13H18Cl2N2O2	EISUSGCEIMS	304.074	305.082	172.65	[M+H]+	2543	Kovats	Matyushin et al., 2019	22.65
767	Fenamidone	161326-34-7	LMVPQMGRYSRMIW-KRWDZBQOSA-N	C17H17N3OS	WRIGCHRMS	311.109	312.116	172.287	[M+H]+	2543	Kovats	Matyushin et al., 2019	22.65
768	Thebacon	466-90-0	RRJQTGHQFYTZOW-ILWKUFEGSA-N	C20H23NO4	EISUSGCEIMS	341.162	342.17	178.2	[M+H]+	2546	Kovats	Matyushin et al., 2019	22.67
769	Ethyl azinphos	2642-71-9	RQVGAIADHNPSME-UHFFFAOYSA-N	C12H16N3O3PS2	WRIGCHRMS	345.037	346.044	174.71	[M+H]+	2546	Kovats	NIST library	22.67
770	4,4'-Methylenebis(2-chloroaniline)	101-14-4	IBOFVQJTBBUKMU-UHFFFAOYSA-N	C13H12Cl2N2	EISUSGCEIMS	266.037	267.045	171.26	[M+H]+	2551	Kovats	Matyushin et al., 2019	22.71
771	7,8-Dihydro-14-hydroxymorphinone	76-41-5	UQCNKQCJZOAFTQ-ISWURRPUSA-N	C17H19NO4	EISUSGCEIMS	301.131	302.139	165.113	[M+H]+	2550	Kovats	NIST library	22.71
772	Benomyl	17804-35-2	RIOXQFHNBCKOKP-UHFFFAOYSA-N	C14H18N4O3	EISUSGCEIMS	290.137	291.145	146.68	[M+H]+	2557	Kovats	Matyushin et al., 2019	22.76
773	Thebaine	115-37-7	FQXXSQDCDRQNQE-VMDGZTHMSA-N	C19H21NO3	EISUSGCEIMS	311.152	312.159	172.2	[M+H]+	2559	Kovats	NIST library	22.77
774	Lambda cyhalothrin I	68085-85-8	ZXQYGBMAQZUVMI-VGISDWQONA-N	C23H19ClF3NO3	UFZWANATARG	449.1	450.108	199.44	[M+H]+	2558	Kovats	Izquierdo-Sandoval et al., 2022	22.77
775	Dronabinol	1972-08-03	CYQFCXCEBYINGO-IAGOWNOFSA-N	C21H30O2	EISUSGCEIMS	314.224	315.232	184	[M+H]+	2560	Kovats	Matyushin et al., 2019	22.78
776	Oxybutynin	5633-20-5	XIQVNETUBQGFHX-UHFFFAOYSA-N	C22H31NO3	EISUSGCEIMS	357.23	358.238	185.7	[M+H]+	2560	Kovats	Matyushin et al., 2019	22.78
777	Coumaphos	56-72-4	BXNANOICGRISHX-UHFFFAOYSA-N	C14H16ClO5PS	WRIGCHRMS	362.014	363.022	180.06	[M+H]+	2566	Kovats	Matyushin et al., 2019	22.83
778	Sulfamerazine	127-79-7	QPPBRPIAZZHUNT-UHFFFAOYSA-N	C11H12N4O2S	EISUSGCEIMS	264.068	265.075	156.586	[M+H]+	2567	Kovats	Matyushin et al., 2019	22.84
779	Benserazide	322-35-0	BNQDCRGUHNALGH-UHFFFAOYSA-N	C10H15N3O5	EISUSGCEIMS	257.101	258.108	153.28	[M-H]-	2569	Kovats	Matyushin et al., 2019	22.85
780	Fenazaquin	120928-09-8	DMYHGDXADUDKCQ-UHFFFAOYSA-N	C20H22N2O	WRIGCHRMS	306.173	307.18	175.85	[M+H]+	2572	Kovats	Matyushin et al., 2019	22.87
781	Nimesulide	51803-78-2	HYWYRSMBCFDLJT-UHFFFAOYSA-N	C13H12N2O5S	EISUSGCEIMS	308.046	309.054	168.6	[M+H]+	2572	Kovats	Matyushin et al., 2019	22.87
782	Trimebutine	39133-31-8	LORDFXWUHHSAQU-UHFFFAOYSA-N	C22H29NO5	EISUSGCEIMS	387.204	388.212	198.9	[M+H]+	2572	Kovats	Matyushin et al., 2019	22.87
783	5-Methylchrysene	3697-24-3	GOHBXWHNJHENRX-UHFFFAOYSA-N	C19H14	EPACONS	242.109	243.117	149.18	M+.	2573	Kovats	Izquierdo-Sandoval et al., 2022	22.88
784	Sulfapyridine	144-83-2	GECHUMIMRBOMGK-UHFFFAOYSA-N	C11H11N3O2S	EISUSGCEIMS	249.057	250.065	150.433	[M+H]+	2573	Kovats	Matyushin et al., 2019	22.88
785	Fenarimol	60168-88-9	NHOWDZOIZKMVAI-UHFFFAOYSA-N	C17H12Cl2N2O	WRIGCHRMS	330.032	331.04	174.603	[M+H]+	2574	Kovats	NIST library	22.89
786	Tri-o-cresyl phosphate	78-30-8	YSMRWXYRXBRSND-UHFFFAOYSA-N	C21H21O4P	EISUSGCEIMS	368.117	369.125	181.485	[M+H]+	2574	Kovats	Matyushin et al., 2019	22.89
787	Retinoic acid	302-79-4	SHGAZHPCJJPHSC-YCNIQYBTSA-N	C20H28O2	EISUSGCEIMS	300.208	301.216	175.4	[M+H]+	2577	Kovats	Matyushin et al., 2019	22.91
788	Felodipine	72509-76-3	RZTAMFZIAATZDJ-UHFFFAOYSA-N	C18H19Cl2NO4	EISUSGCEIMS	383.069	384.076	181.46	[M-H]-	2577	Kovats	Matyushin et al., 2019	22.91
789	Mefenacet	73250-68-7	XIGAUIHYSDTJHW-UHFFFAOYSA-N	C16H14N2O2S	WRIGCHRMS	298.077	299.085	169.1	[M+H]+	2578	Kovats	Matyushin et al., 2019	22.92
790	Ioxynil octanoate	3861-47-0	QBEXFUOWUYCXNI-UHFFFAOYSA-N	C15H17I2NO2	WRIGCHRMS	496.934	497.942	183.55	[M+H]+	2578	Kovats	Izquierdo-Sandoval et al., 2022	22.92
791	Midazolam	59467-70-8	DDLIGBOFAVUZHB-UHFFFAOYSA-N	C18H13ClFN3	EISUSGCEIMS	325.078	326.085	172.8	[M+H]+	2580	Kovats	NIST library	22.93
792	Isradipine	75695-93-1	HMJIYCCIJYRONP-UHFFFAOYSA-N	C19H21N3O5	EISUSGCEIMS	371.148	372.155	182.4	[M+H]+	2579	Kovats	NIST library	22.93
793	Benzoylecgonine	519-09-5	GVGYEFKIHJTNQZ-RFQIPJPRSA-N	C16H19NO4	EISUSGCEIMS	289.131	290.139	167.79	[M+H]+	2582	Kovats	NIST library	22.95
794	Clobazam	22316-47-8	CXOXHMZGEKVPMT-UHFFFAOYSA-N	C16H13ClN2O2	EISUSGCEIMS	300.066	301.074	165.7	[M+H]+	2582	Kovats	NIST library	22.95
795	Warfarin	81-81-2	PJVWKTKQMONHTI-UHFFFAOYSA-N	C19H16O4	WRIGCHRMS	308.104	309.112	166.35	[M+H]+	2582	Kovats	Matyushin et al., 2019	22.95
796	Nandrolone	434-22-0	NPAGDVCDWIYMMC-IZPLOLCNSA-N	C18H26O2	EISUSGCEIMS	274.193	275.201	168.523	[M+H]+	2587	Kovats	Matyushin et al., 2019	22.99
797	N-Desmethylclobazam	22316-55-8	RRTVVRIFVKKTJK-UHFFFAOYSA-N	C15H11ClN2O2	EISUSGCEIMS	286.05	287.058	161.7	[M+H]+	2587	Kovats	Matyushin et al., 2019	22.99
798	Acetohexamide	968-81-0	VGZSUPCWNCWDAN-UHFFFAOYSA-N	C15H20N2O4S	EISUSGCEIMS	324.114	325.122	178.2	[M+H]+	922894	Fiehn	MS-DIAL metabolomics MSP spectral kit	22.99
799	Temazepam	846-50-4	SEQDDYPDSLOBDC-UHFFFAOYSA-N	C16H13ClN2O2	EISUSGCEIMS	300.066	301.074	166.1	[M+H]+	2589	Kovats	NIST library	23
800	Lambda cyhalothrin II	76703-62-3	ZXQYGBMAQZUVMI-GCMPRSNUSA-N	C23H19ClF3NO3	Izquierdo-Sandoval et al., 2022	449.1	450.108	199.5	[M+H]+	2591	Kovats	Izquierdo-Sandoval et al., 2022	23.02
801	Acecainide	32795-44-1	KEECCEWTUVWFCV-UHFFFAOYSA-N	C15H23N3O2	EISUSGCEIMS	277.178	278.186	170.5	[M+H]+	2601	Kovats	Matyushin et al., 2019	23.09
802	Cinchonidine	485-71-2	KMPWYEUPVWOPIM-KODHJQJWSA-N	C19H22N2O	EISUSGCEIMS	294.173	295.18	168.9	[M+H]+	2600	Kovats	NIST library	23.09
803	Ketotifen	34580-13-7	ZCVMWBYGMWKGHF-UHFFFAOYSA-N	C19H19NOS	EISUSGCEIMS	309.118	310.126	176.9	[M+H]+	2600	Kovats	NIST library	23.09
804	Flunitrazepam	1622-62-4	PPTYJKAXVCCBDU-UHFFFAOYSA-N	C16H12FN3O3	EISUSGCEIMS	313.086	314.094	168.6	[M+H]+	2600	Kovats	NIST library	23.09
805	Pyridaben	96489-71-3	DWFZBUWUXWZWKD-UHFFFAOYSA-N	C19H25ClN2OS	EPACONS	364.137	365.145	197.85	[M+H]+	2601	Kovats	Matyushin et al., 2019	23.09
806	Loxapine	1977-10-02	XJGVXQDUIWGIRW-UHFFFAOYSA-N	C18H18ClN3O	EISUSGCEIMS	327.113	328.121	175.4	[M+H]+	2602	Kovats	Matyushin et al., 2019	23.1
807	Diacetylmorphine	561-27-3	GVGLGOZIDCSQPN-PVHGPHFFSA-N	C21H23NO5	EISUSGCEIMS	369.157	370.165	185.82	[M+H]+	2607	Kovats	NIST library	23.14
808	Thalidomide	50-35-1	UEJJHQNACJXSKW-UHFFFAOYSA-N	C13H10N2O4	EISUSGCEIMS	258.064	259.071	148.6	[M+H]+	2612	Kovats	Matyushin et al., 2019	23.18
809	2,3,3',4,4',5,5'-Heptachlorobiphenyl	39635-31-9	XUAWBXBYHDRROL-UHFFFAOYSA-N	C12H3Cl7	Izquierdo-Sandoval et al., 2022	393.802	394.81	169.25	M+.	2612	Kovats	Izquierdo-Sandoval et al., 2022	23.18
810	Bendroflumethiazide	73-48-3	HDWIHXWEUNVBIY-UHFFFAOYSA-N	C15H14F3N3O4S2	EISUSGCEIMS	421.037	422.045	188.6	[M+H]+	2614	Kovats	Matyushin et al., 2019	23.19
811	Dicumarol	66-76-2	DOBMPNYZJYQDGZ-UHFFFAOYSA-N	C19H12O6	EISUSGCEIMS	336.063	337.071	175.35	[M+H]+	932655	Fiehn	MS-DIAL metabolomics MSP spectral kit	23.23
812	Octocrylene	6197-30-4	FMJSMJQBSVNSBF-UHFFFAOYSA-N	C24H27NO2	Izquierdo-Sandoval et al., 2022	361.204	362.212	193.525	[M+H]+	2623	Kovats	Izquierdo-Sandoval et al., 2022	23.26
813	Bromopropylate	18181-80-1	FOANIXZHAMJWOI-UHFFFAOYSA-N	C17H16Br2O3	WRIGCHRMS	427.944	428.952	176.6	[M+H]+	2623	Kovats	Matyushin et al., 2019	23.26
814	Periciazine	2622-26-6	LUALIOATIOESLM-UHFFFAOYSA-N	C21H23N3OS	EISUSGCEIMS	365.156	366.163	186.5	[M+H]+	934130	Fiehn	MS-DIAL metabolomics MSP spectral kit	23.27
815	Bromazepam	1812-30-2	VMIYHDSEFNYJSL-UHFFFAOYSA-N	C14H10BrN3O	EISUSGCEIMS	315	316.008	159.8	[M+H]+	2626	Kovats	NIST library	23.28
816	Chloroquine	54-05-7	WHTVZRBIWZFKQO-UHFFFAOYSA-N	C18H26ClN3	EISUSGCEIMS	319.181	320.189	176.8	[M+H]+	2630	Kovats	NIST library	23.31
817	Mestranol	72-33-3	IMSSROKUHAOUJS-MJCUULBUSA-N	C21H26O2	EISUSGCEIMS	310.193	311.201	175.4	[M+H]+	2631	Kovats	Matyushin et al., 2019	23.32
818	Nadolol	42200-33-9	VWPOSFSPZNDTMJ-UCWKZMIHSA-N	C17H27NO4	EISUSGCEIMS	309.194	310.201	172.243	[M+H]+	2633	Kovats	NIST library	23.33
819	Permethrin I	52645-53-1	RLLPVAHGXHCWKJ-UHFFFAOYSA-N	C21H20Cl2O3	EPACONS	390.079	391.086	187.55	M+.	2632	Kovats	NIST library	23.33
820	Perphenazine	58-39-9	RGCVKNLCSQQDEP-UHFFFAOYSA-N	C21H26ClN3OS	EISUSGCEIMS	403.148	404.156	192.5	[M+H]+	936861	Fiehn	MS-DIAL metabolomics MSP spectral kit	23.33
821	Octrizole	3147-75-9	IYAZLDLPUNDVAG-UHFFFAOYSA-N	C20H25N3O	EPACONS	323.199	324.207	187.23	[M+H]+	2636	Kovats	Matyushin et al., 2019	23.36
822	Isopyrazam	881685-58-1	XTDZGXBTXBEZDN-UHFFFAOYSA-N	C20H23F2N3O	WRIGCHRMS	359.18	360.188	181.9	[M+H]+	2636	Kovats	Matyushin et al., 2019	23.36
823	Methyclothiazide	135-07-9	CESYKOGBSMNBPD-UHFFFAOYSA-N	C9H11Cl2N3O4S2	EISUSGCEIMS	358.956	359.964	173.3	[M+H]+	2645	Kovats	Matyushin et al., 2019	23.42
824	Amoxapine	14028-44-5	QWGDMFLQWFTERH-UHFFFAOYSA-N	C17H16ClN3O	EISUSGCEIMS	313.098	314.106	170.533	[M+H]+	2646	Kovats	NIST library	23.43
825	Metoclopramide	364-62-5	TTWJBBZEZQICBI-UHFFFAOYSA-N	C14H22ClN3O2	EISUSGCEIMS	299.14	300.147	172.243	[M+H]+	2650	Kovats	NIST library	23.46
826	Prazepam	2955-38-6	MWQCHHACWWAQLJ-UHFFFAOYSA-N	C19H17ClN2O	EISUSGCEIMS	324.102	325.11	174	[M+H]+	2652	Kovats	NIST library	23.47
827	Sulfameter	651-06-9	GPTONYMQFTZPKC-UHFFFAOYSA-N	C11H12N4O3S	EISUSGCEIMS	280.062	281.07	159.633	[M+H]+	2657	Kovats	Matyushin et al., 2019	23.51
828	Dapsone	80-08-0	MQJKPEGWNLWLTK-UHFFFAOYSA-N	C12H12N2O2S	EISUSGCEIMS	248.061	249.069	152.42	[M+H]+	2660	Kovats	Matyushin et al., 2019	23.53
829	Nialamide	51-12-7	NOIIUHRQUVNIDD-UHFFFAOYSA-N	C16H18N4O2	EISUSGCEIMS	298.142	299.15	173.7	[M+H]+	945068	Fiehn	MS-DIAL metabolomics MSP spectral kit	23.53
830	Griseofulvin	126-07-8	DDUHZTYCFQRHIY-RBHXEPJQSA-N	C17H17ClO6	EISUSGCEIMS	352.071	353.079	178.3	[M+H]+	2660	Kovats	Matyushin et al., 2019	23.53
831	Nitrendipine	39562-70-4	PVHUJELLJLJGLN-UHFFFAOYSA-N	C18H20N2O6	EISUSGCEIMS	360.132	361.139	182.167	[M+H]+	2659	Kovats	NIST library	23.53
832	Nimetazepam	2011-67-8	GWUSZQUVEVMBPI-UHFFFAOYSA-N	C16H13N3O3	EISUSGCEIMS	295.095	296.103	169.7	[M+H]+	2662	Kovats	NIST library	23.55
833	Octaethylene glycol	5117-19-1	GLZWNFNQMJAZGY-UHFFFAOYSA-N	C16H34O9	EPACONS	370.22	371.228	179.65	[M+H]+	2663	Kovats	Matyushin et al., 2019	23.56
834	Hexythiazox	78587-05-0	XGWIJUOSCAQSSV-XHDPSFHLSA-N	C17H21ClN2O2S	WRIGCHRMS	352.101	353.108	184.737	[M+H]+	2667	Kovats	Matyushin et al., 2019	23.59
835	Lormetazepam	848-75-9	FJIKWRGCXUCUIG-UHFFFAOYSA-N	C16H12Cl2N2O2	EISUSGCEIMS	334.027	335.035	169.5	[M+H]+	2674	Kovats	NIST library	23.64
836	Naloxone	465-65-6	UZHSEJADLWPNLE-GRGSLBFTSA-N	C19H21NO4	EISUSGCEIMS	327.147	328.154	171.84	[M+H]+	2680	Kovats	Matyushin et al., 2019	23.68
837	Tamoxifen	10540-29-1	NKANXQFJJICGDU-QPLCGJKRSA-N	C26H29NO	EISUSGCEIMS	371.224	372.232	197.365	[M+H]+	2683	Kovats	Matyushin et al., 2019	23.7
838	Norethynodrel	68-23-5	ICTXHFFSOAJUMG-SLHNCBLASA-N	C20H26O2	EISUSGCEIMS	298.193	299.201	174.6	[M+H]+	2685	Kovats	Matyushin et al., 2019	23.72
839	Tolnaftate	2398-96-1	FUSNMLFNXJSCDI-UHFFFAOYSA-N	C19H17NOS	EISUSGCEIMS	307.103	308.11	173.35	[M+H]+	2688	Kovats	Matyushin et al., 2019	23.74
840	Isodecyl diphenyl phosphate	29761-21-5	RYUJRXVZSJCHDZ-UHFFFAOYSA-N	C22H31O4P	EPACONS	390.196	391.203	201.3	[M+H]+	2690	Kovats	Matyushin et al., 2019	23.76
841	2,2',4,4',6-Pentabromodiphenyl ether	189084-64-8	NSKIRYMHNFTRLR-UHFFFAOYSA-N	C12H5Br5O	UFZWANATARG	563.621	564.629	168.11	M+.	2690	Kovats	Izquierdo-Sandoval et al., 2022	23.76
842	Spirodiclofen	148477-71-8	DTDSAWVUFPGDMX-UHFFFAOYSA-N	C21H24Cl2O4	UATHTARGETSGC	410.105	411.113	194.8	[M+H]+	2694	Kovats	Matyushin et al., 2019	23.78
843	Prochloraz	67747-09-5	TVLSRXXIMLFWEO-UHFFFAOYSA-N	C15H16Cl3N3O2	WRIGCHRMS	375.03	376.038	175.82	[M+H]+	2699	Kovats	Matyushin et al., 2019	23.82
844	Dinonyl phthalate	84-76-4	DROMNWUQASBTFM-UHFFFAOYSA-N	C26H42O4	EPACONS	418.308	419.316	228.96	[M+H]+	956686	Fiehn	MS-DIAL metabolomics MSP spectral kit	23.82
845	Permethrin II	54774-47-9	RLLPVAHGXHCWKJ-PKOBYXMFSA-N	C21H20Cl2O4	Izquierdo-Sandoval et al., 2022	406.073	407.081	187.51	M+.	2706	Kovats	Izquierdo-Sandoval et al., 2022	23.87
846	Tri-p-tolylphosphine	1038-95-5	WXAZIUYTQHYBFW-UHFFFAOYSA-N	C21H21O4P	Izquierdo-Sandoval et al., 2022	368.117	369.125	188.78	[M+H]+	2709	Kovats	Izquierdo-Sandoval et al., 2022	23.89
847	Fenbuconazole	114369-43-6	RQDJADAKIFFEKQ-UHFFFAOYSA-N	C19H17ClN4	WRIGCHRMS	336.114	337.121	183.747	[M+H]+	2712	Kovats	Matyushin et al., 2019	23.92
848	Nitrazepam	146-22-5	KJONHKAYOJNZEC-UHFFFAOYSA-N	C15H11N3O3	EISUSGCEIMS	281.079	282.087	164.95	[M+H]+	2720	Kovats	NIST library	23.98
849	Tris(2-Isopropylphenyl) phosphate	64532-95-2	LIPMRGQQBZJCTM-UHFFFAOYSA-N	C27H33O4P	Izquierdo-Sandoval et al., 2022	452.211	453.219	204.49	[M+H]+	2723	Kovats	Izquierdo-Sandoval et al., 2022	24
850	Norgestrel	6533-00-2	WWYNJERNGUHSAO-XUDSTZEESA-N	C21H28O2	EISUSGCEIMS	312.208	313.216	178.65	[M+H]+	2725	Kovats	Matyushin et al., 2019	24.01
851	Fentanyl	437-38-7	PJMPHNIQZUBGLI-UHFFFAOYSA-N	C22H28N2O	EISUSGCEIMS	336.22	337.227	182.56	[M+H]+	2725	Kovats	NIST library	24.01
852	Sulfadimethoxine	122-11-2	ZZORFUFYDOWNEF-UHFFFAOYSA-N	C12H14N4O4S	EISUSGCEIMS	310.073	311.081	167.984	[M+H]+	2726	Kovats	Matyushin et al., 2019	24.02
853	Protopine	130-86-9	GPTFURBXHJWNHR-UHFFFAOYSA-N	C20H19NO5	EISUSGCEIMS	353.126	354.134	178.3	[M+H]+	2730	Kovats	NIST library	24.05
854	Norflunitrazepam	2558-30-7	KNGIGRDYBQPXKQ-UHFFFAOYSA-N	C15H10FN3O3	EISUSGCEIMS	299.07	300.078	165.2	[M+H]+	2735	Kovats	NIST library	24.08
855	Fenbendazole	43210-67-9	HDDSHPAODJUKPD-UHFFFAOYSA-N	C15H13N3O2S	EISUSGCEIMS	299.072	300.08	172.65	[M+H]+	2734	Kovats	Matyushin et al., 2019	24.08
856	Aflatoxin B1	1162-65-8	OQIQSTLJSLGHID-WNWIJWBNSA-N	C17H12O6	EISUSGCEIMS	312.063	313.071	163.57	[M+H]+	2737	Kovats	Matyushin et al., 2019	24.1
857	Bisacodyl	603-50-9	KHOITXIGCFIULA-UHFFFAOYSA-N	C22H19NO4	EISUSGCEIMS	361.131	362.139	193.527	[M+H]+	2737	Kovats	Matyushin et al., 2019	24.1
858	Norethindrone	68-22-4	VIKNJXKGJWUCNN-XGXHKTLJSA-N	C20H26O2	EISUSGCEIMS	298.193	299.201	174.967	[M+H]+	2738	Kovats	Matyushin et al., 2019	24.11
859	Methandrostenolone	72-63-9	XWALNWXLMVGSFR-HLXURNFRSA-N	C20H28O2	EISUSGCEIMS	300.208	301.216	175.9	[M+H]+	2741	Kovats	Matyushin et al., 2019	24.13
860	(Z)-13-Docosenamide	112-84-5	UAUDZVJPLUQNMU-KTKRTIGZSA-N	C22H43NO	NORMANCT15	337.334	338.342	207.73	[M+H]+	2742	Kovats	Matyushin et al., 2019	24.14
861	Cyfluthrin (I)	68359-37-5	QQODLKZGRKWIFG-UHFFFAOYSA-N	C22H18Cl2FNO3	WRIGCHRMS	433.064	434.072	198.14	[M+H]+	2744	Kovats	Matyushin et al., 2019	24.15
862	Fenethylline	3736-08-01	NMCHYWGKBADVMK-UHFFFAOYSA-N	C18H23N5O2	EISUSGCEIMS	341.185	342.192	177.88	[M+H]+	2749	Kovats	Matyushin et al., 2019	24.19
863	17beta-Trenbolone	10161-33-8	MEHHPFQKXOUFFV-OWSLCNJRSA-N	C18H22O2	EPACONS	270.161	271.169	164.863	[M+H]+	2751	Kovats	Matyushin et al., 2019	24.2
864	Cypermethrin I	52315-07-8	KAATUXNTWXVJKI-UHFFFAOYSA-N	C22H19Br2NO3	WRIGCHRMS	415.074	416.082	198.022	[M+H]+	2755	Kovats	NIST library	24.23
865	Benzo[j]fluoranthene	205-82-3	KHNYNFUTFKJLDD-UHFFFAOYSA-N	C20H12	EISUSGCEIMS	252.093	253.101	149.99	M+.	2756	Kovats	NIST library	24.24
866	Fluquinconazole (I)	136426-54-5	IJJVMEJXYNJXOJ-UHFFFAOYSA-N	C16H8Cl2FN5O	WRIGCHRMS	375.009	376.016	179.697	[M+H]+	2757	Kovats	Matyushin et al., 2019	24.24
867	2,2',4,4',5-Pentabromodiphenyl ether	60348-60-9	WHPVYXDFIXRKLN-UHFFFAOYSA-N	C12H5Br5O	UFZWANATARG	563.621	564.629	170.49	M+.	2757	Kovats	Izquierdo-Sandoval et al., 2022	24.24
868	Methylthiofanate	23564-05-8	QGHREAKMXXNCOA-UHFFFAOYSA-N	C12H14N4O4S2	EISUSGCEIMS	342.045	343.053	174.806	[M+H]+	2758	Kovats	Matyushin et al., 2019	24.25
869	Flufenoxuron	101463-69-8	RYLHNOVXKPXDIP-UHFFFAOYSA-N	C21H11ClF6N2O3	WRIGCHRMS	488.036	489.043	205.48	[M+H]+	2758	Kovats	Matyushin et al., 2019	24.25
870	Aflatoxin B2	7220-81-7	WWSYXEZEXMQWHT-WNWIJWBNSA-N	C17H14O6	EISUSGCEIMS	314.079	315.086	165.3	[M-H]-	2760	Kovats	Matyushin et al., 2019	24.27
871	Propafenone	54063-53-5	JWHAUXFOSRPERK-UHFFFAOYSA-N	C21H27NO3	EISUSGCEIMS	341.199	342.206	177.6	[M+H]+	2763	Kovats	Matyushin et al., 2019	24.29
872	Squalene	111-02-4	YYGNTYWPHWGJRM-AAJYLUCBSA-N	C30H50	NORMANCT15	410.391	411.399	218.01	[M+H]+	976237	Fiehn	MS-DIAL metabolomics MSP spectral kit	24.3
873	Ritodrine	26652-09-5	IOVGROKTTNBUGK-SJCJKPOMSA-N	C17H21NO3	EISUSGCEIMS	287.152	288.159	166.442	[M+H]+	2767	Kovats	Matyushin et al., 2019	24.32
874	Sulfamethoxypyridazine	80-35-3	VLYWMPOKSSWJAL-UHFFFAOYSA-N	C11H12N4O3S	EISUSGCEIMS	280.062	281.07	158.85	[M+H]+	2770	Kovats	Matyushin et al., 2019	24.34
875	Piperine	94-62-2	MXXWOMGUGJBKIW-YPCIICBESA-N	C17H19NO3	EISUSGCEIMS	285.136	286.144	173.45	[M+H]+	2771	Kovats	Matyushin et al., 2019	24.35
876	Conessine	546-06-5	GPLGAQQQNWMVMM-MYAJQUOBSA-N	C24H40N2	EISUSGCEIMS	356.319	357.326	195.4	[M+H]+	2772	Kovats	Matyushin et al., 2019	24.35
877	Flurazepam	17617-23-1	SAADBVWGJQAEFS-UHFFFAOYSA-N	C21H23ClFN3O	EISUSGCEIMS	387.151	388.159	185.3	[M+H]+	2771	Kovats	NIST library	24.35
878	Tioconazole	65899-73-2	QXHHHPZILQDDPS-UHFFFAOYSA-N	C16H13Cl3N2OS	EISUSGCEIMS	387.978	388.986	180.35	[M+H]+	2777	Kovats	Matyushin et al., 2019	24.39
879	Hexachlorophene	70-30-4	ACGUYXCXAPNIKK-UHFFFAOYSA-N	C13H6Cl6O2	EISUSGCEIMS	405.846	406.854	172.08	[M-H]-	2778	Kovats	Matyushin et al., 2019	24.4
880	Norethindrone acetate	51-98-9	IMONTRJLAWHYGT-ZCPXKWAGSA-N	C22H28O3	EISUSGCEIMS	340.203	341.211	187.393	[M+H]+	2783	Kovats	Matyushin et al., 2019	24.43
881	Quizalofop-ethyl	76578-14-8	OSUHJPCHFDQAIT-UHFFFAOYSA-N	C19H17ClN2O4	WRIGCHRMS	372.087	373.095	193.28	[M+H]+	2784	Kovats	Matyushin et al., 2019	24.44
882	Boscalid	188425-85-6	WYEMLYFITZORAB-UHFFFAOYSA-N	C18H12Cl2N2O	WRIGCHRMS	342.032	343.04	174.887	[M+H]+	2793	Kovats	Matyushin et al., 2019	24.51
883	Cyclopenthiazide	742-20-1	BKYKPTRYDKTTJY-UHFFFAOYSA-N	C13H18ClN3O4S2	EISUSGCEIMS	379.042	380.05	188.23	[M+H]+	2793	Kovats	Matyushin et al., 2019	24.51
884	Aflatoxin G1	1165-39-5	XWIYFDMXXLINPU-UHFFFAOYSA-N	C17H12O7	EISUSGCEIMS	328.058	329.066	165.8	[M+H]+	2802	Kovats	Matyushin et al., 2019	24.57
885	Ethisterone	434-03-7	CHNXZKVNWQUJIB-CEGNMAFCSA-N	C21H28O2	EISUSGCEIMS	312.208	313.216	179.5	[M+H]+	2805	Kovats	Matyushin et al., 2019	24.59
886	Quinidine	56-54-2	LOUPRKONTZGTKE-LHHVKLHASA-N	C20H24N2O2	EISUSGCEIMS	324.183	325.191	175.25	[M+H]+	2805	Kovats	NIST library	24.59
887	Hydroquinine	522-66-7	LJOQGZACKSYWCH-WZBLMQSHSA-N	C20H26N2O2	EISUSGCEIMS	326.199	327.207	178.7	[M+H]+	2807	Kovats	Matyushin et al., 2019	24.61
888	Cypermethrin II	1224510-29-5	KAATUXNTWXVJKI-FLXSOZOKSA-N	C22H19Br2NO3	Izquierdo-Sandoval et al., 2022	415.074	416.082	199.97	[M+H]+	2811	Kovats	Izquierdo-Sandoval et al., 2022	24.64
889	Metrafenone	220899-03-6	AMSPWOYQQAWRRM-UHFFFAOYSA-N	C19H21BrO5	WRIGCHRMS	410.055	411.063	182.365	[M+H]+	2813	Kovats	Matyushin et al., 2019	24.65
890	Diethylhexyl phthalate	4376-20-9	DJDSLBVSSOQSLW-UHFFFAOYSA-N	C16H22O4	NORMANCT15	278.151	279.159	168.91	[M-H]-	2814	Kovats	NORMANCT15	24.66
891	Quinine	130-95-0	LOUPRKONTZGTKE-WZBLMQSHSA-N	C20H24N2O2	EISUSGCEIMS	324.183	325.191	176.397	[M+H]+	2815	Kovats	NIST library	24.66
892	Sufentanil	56030-54-7	GGCSSNBKKAUURC-UHFFFAOYSA-N	C22H30N2O2S	EISUSGCEIMS	386.202	387.21	191.445	[M+H]+	2814	Kovats	Matyushin et al., 2019	24.66
893	Cypermethrin III	83860-32-6	KAATUXNTWXVJKI-CMKODMSKSA-N	C22H19Br2NO3	Izquierdo-Sandoval et al., 2022	415.074	416.082	199.97	[M+H]+	2816	Kovats	Izquierdo-Sandoval et al., 2022	24.67
894	Progesterone	57-83-0	RJKFOVLPORLFTN-LEKSSAKUSA-N	C21H30O2	EISUSGCEIMS	314.224	315.232	179.294	[M+H]+	2818	Kovats	Matyushin et al., 2019	24.69
895	Trilostane	13647-35-3	KVJXBPDAXMEYOA-CXANFOAXSA-N	C20H27NO3	EISUSGCEIMS	329.199	330.206	184	[M+H]+	2818	Kovats	Matyushin et al., 2019	24.69
896	Piroxicam	36322-90-4	QYSPLQLAKJAUJT-UHFFFAOYSA-N	C15H13N3O4S	EISUSGCEIMS	331.062	332.07	170.75	[M+H]+	2819	Kovats	Matyushin et al., 2019	24.69
897	Aflatoxin G2	7241-98-7	WPCVRWVBBXIRMA-WNWIJWBNSA-N	C17H14O7	EISUSGCEIMS	330.074	331.081	168.1	[M+H]+	2824	Kovats	Matyushin et al., 2019	24.73
898	Cypermethrin IV	1315501-18-8	KAATUXNTWXVJKI-QPIRBTGLSA-N	C22H19Br2NO3	Izquierdo-Sandoval et al., 2022	415.074	416.082	200.33	[M+H]+	2824	Kovats	Izquierdo-Sandoval et al., 2022	24.73
899	Butafenacil	134605-64-4	JEDYYFXHPAIBGR-UHFFFAOYSA-N	C20H18ClF3N2O6	WRIGCHRMS	474.08	475.088	211.797	[M+H]+	2824	Kovats	Matyushin et al., 2019	24.73
900	Hydroquinidine	1435-55-8	LJOQGZACKSYWCH-LHHVKLHASA-N	C20H26N2O2	EISUSGCEIMS	326.199	327.207	176.45	[M+H]+	2825	Kovats	NIST library	24.74
901	Etofenprox	80844-07-1	YREQHYQNNWYQCJ-UHFFFAOYSA-N	C25H28O3	WRIGCHRMS	376.203	377.211	189.39	M+.	2826	Kovats	NIST library	24.74
902	Bixafen	581809-46-3	LDLMOOXUCMHBMZ-UHFFFAOYSA-N	C18H12Cl2F3N3O	WRIGCHRMS	413.031	414.038	182.745	[M+H]+	2827	Kovats	Matyushin et al., 2019	24.75
903	Fenvalerate I	51630-58-1	NYPJDWWKZLNGGM-UHFFFAOYSA-N	C25H22ClNO3	WRIGCHRMS	419.128	420.136	195.49	M+.	2827	Kovats	NIST library	24.75
904	7-Aminonitrazepam	4928-02-03	OYOUQHVDCKOOAL-UHFFFAOYSA-N	C15H13N3O	EISUSGCEIMS	251.105	252.113	158.1	[M+H]+	2833	Kovats	Matyushin et al., 2019	24.79
905	Clonazepam	1622-61-3	DGBIGWXXNGSACT-UHFFFAOYSA-N	C15H10ClN3O3	EISUSGCEIMS	315.041	316.048	169.6	[M+H]+	2833	Kovats	NIST library	24.79
906	Flucythrinate	70124-77-5	GBIHOLCMZGAKNG-UHFFFAOYSA-N	C26H22NO4	UATHTARGETSGC	412.154	413.162	200.93	M+.	2834	Kovats	Izquierdo-Sandoval et al., 2022	24.8
907	Famprofazone	22881-35-2	GNUXVOXXWGNPIV-UHFFFAOYSA-N	C24H31N3O	EISUSGCEIMS	377.246	378.254	191.66	[M+H]+	2840	Kovats	Matyushin et al., 2019	24.84
908	Nimodipine	66085-59-4	UIAGMCDKSXEBJQ-UHFFFAOYSA-N	C21H26N2O7	EISUSGCEIMS	418.173	419.181	198	[M+H]+	2840	Kovats	NIST library	24.84
909	Desmethylclozapine	6104-71-8	JNNOSTQEZICQQP-UHFFFAOYSA-N	C17H17ClN4	EISUSGCEIMS	312.114	313.121	173.8	[M+H]+	2852	Kovats	Matyushin et al., 2019	24.93
910	Lobeline	90-69-7	MXYUKLILVYORSK-HBMCJLEFSA-N	C22H27NO2	EISUSGCEIMS	337.204	338.212	186	[M+H]+	2854	Kovats	Matyushin et al., 2019	24.94
911	Fluocinolone acetonide	67-73-2	FEBLZLNTKCEFIT-VSXGLTOVSA-N	C24H30F2O6	EISUSGCEIMS	452.201	453.208	200.3	[M+H]+	2854	Kovats	Matyushin et al., 2019	24.94
912	Tris(3,5-dimethylphenyl) phosphate	25653-16-1	LLPMAOBOEQFPRE-UHFFFAOYSA-N	C24H27O4P	Izquierdo-Sandoval et al., 2022	410.164	411.172	203.66	[M+H]+	2857	Kovats	Izquierdo-Sandoval et al., 2022	24.97
913	Clozapine	5786-21-0	QZUDBNBUXVUHMW-UHFFFAOYSA-N	C18H19ClN4	EISUSGCEIMS	326.129	327.137	177.933	[M+H]+	2859	Kovats	NIST library	24.98
914	Doxapram	309-29-5	XFDJYSQDBULQSI-UHFFFAOYSA-N	C24H30N2O2	EISUSGCEIMS	378.23	379.238	183.667	[M+H]+	2860	Kovats	NIST library	24.99
915	Diphenoxylate	915-30-0	HYPPXZBJBPSRLK-UHFFFAOYSA-N	C30H32N2O2	EISUSGCEIMS	452.246	453.254	216.5	[M+H]+	1003792	Fiehn	MS-DIAL metabolomics MSP spectral kit	24.99
916	2,2',3,4,4'-Pentabromodiphenyl ether	182346-21-0	DMLQSUZPTTUUDP-UHFFFAOYSA-N	C12H5Br5O	Izquierdo-Sandoval et al., 2022	563.621	564.629	168.69	M+.	2865	Kovats	Izquierdo-Sandoval et al., 2022	25.02
917	Indoxacarb	173584-44-6	VBCVPMMZEGZULK-NRFANRHFSA-N	C22H17ClF3N3O7	WRIGCHRMS	527.07	528.078	214.92	M+.	2872	Kovats	Matyushin et al., 2019	25.07
918	Alfentanil	71195-58-9	IDBPHNDTYPBSNI-UHFFFAOYSA-N	C21H32N6O3	EISUSGCEIMS	416.253	417.261	200.03	[M+H]+	2875	Kovats	Matyushin et al., 2019	25.09
919	Hydroxyzine	68-88-2	ZQDWXGKKHFNSQK-UHFFFAOYSA-N	C21H27ClN2O2	EISUSGCEIMS	374.176	375.183	196.35	[M+H]+	2876	Kovats	NIST library	25.1
920	Naltrexone	16590-41-3	DQCKKXVULJGBQN-XFWGSAIBSA-N	C20H23NO4	EISUSGCEIMS	341.162	342.17	176.35	[M+H]+	2877	Kovats	Matyushin et al., 2019	25.11
921	Haloperidol	52-86-8	LNEPOXFFQSENCJ-UHFFFAOYSA-N	C21H23ClFNO2	EISUSGCEIMS	375.14	376.147	193.353	[M+H]+	2885	Kovats	NIST library	25.17
922	Hydroxychloroquine	118-42-3	XXSMGPRMXLTPCZ-UHFFFAOYSA-N	C18H26ClN3O	EISUSGCEIMS	335.176	336.184	180.2	[M+H]+	2891	Kovats	Matyushin et al., 2019	25.21
923	Estazolam	29975-16-4	CDCHDCWJMGXXRH-UHFFFAOYSA-N	C16H11ClN4	EISUSGCEIMS	294.067	295.075	168.1	[M+H]+	2893	Kovats	NIST library	25.22
924	Gliotoxin	67-99-2	FIVPIPIDMRVLAY-RBJBARPLSA-N	C13H14N2O4S2	EISUSGCEIMS	326.039	327.047	161.1	[M+H]+	2892	Kovats	Matyushin et al., 2019	25.22
925	1,8-Diazacyclotetradecane-2,9-dione	5776-79-4	HERSSAVMHCMYSQ-UHFFFAOYSA-N	C12H22N2O2	NORMANCT15	226.168	227.175	152.46	[M+H]+	2902	Kovats	NORMANCT15	25.29
926	Pyridate	55512-33-9	JTZCTMAVMHRNTR-UHFFFAOYSA-N	C19H23ClN2O2S	WRIGCHRMS	378.116	379.124	199.9	[M+H]+	2902	Kovats	Matyushin et al., 2019	25.29
927	Fenpyroximate	134098-61-6	YYJNOYZRYGDPNH-MFKUBSTISA-N	C24H27N3O4	WRIGCHRMS	421.2	422.207	209.897	[M+H]+	2903	Kovats	Matyushin et al., 2019	25.29
928	Fluoxymesterone	76-43-7	YLRFCQOZQXIBAB-RBZZARIASA-N	C20H29FO3	EISUSGCEIMS	336.21	337.217	178.085	[M+H]+	2906	Kovats	Matyushin et al., 2019	25.32
929	Acequinocyl	57960-19-7	QDRXWCAVUNHOGA-UHFFFAOYSA-N	C24H32O4	WRIGCHRMS	384.23	385.237	208.51	[M-H]-	2916	Kovats	Matyushin et al., 2019	25.39
930	Pyraclostrobin	175013-18-0	HZRSNVGNWUDEFX-UHFFFAOYSA-N	C19H18ClN3O4	WRIGCHRMS	387.098	388.106	184.795	[M+H]+	2917	Kovats	Matyushin et al., 2019	25.39
931	2,2',4,4',5,6'-Hexabromodiphenyl ether	207122-15-4	VHNPZYZQKWIWOD-UHFFFAOYSA-N	C12H4Br6O	UFZWANATARG	643.53	644.538	175.19	M+.	2921	Kovats	Izquierdo-Sandoval et al., 2022	25.42
932	Amodiaquine	86-42-0	OVCDSSHSILBFBN-UHFFFAOYSA-N	C20H22ClN3O	EISUSGCEIMS	355.145	356.152	192.2	[M+H]+	2928	Kovats	Matyushin et al., 2019	25.47
933	17-Desoxymethasone	382-67-2	VWVSBHGCDBMOOT-IIEHVVJPSA-N	C22H29FO4	EISUSGCEIMS	376.204	377.212	186.4	[M+H]+	2928	Kovats	Matyushin et al., 2019	25.47
934	Alprazolam	28981-97-7	VREFGVBLTWBCJP-UHFFFAOYSA-N	C17H13ClN4	EISUSGCEIMS	308.082	309.09	171.947	[M+H]+	2936	Kovats	NIST library	25.53
935	Mebendazole	31431-39-7	OPXLLQIJSORQAM-UHFFFAOYSA-N	C16H13N3O3	EISUSGCEIMS	295.095	296.103	172.2	[M+H]+	2937	Kovats	Matyushin et al., 2019	25.54
936	Dextromoramide	357-56-2	INUNXTSAACVKJS-OAQYLSRUSA-N	C25H32N2O2	EISUSGCEIMS	392.246	393.254	194.25	[M+H]+	2940	Kovats	NIST library	25.56
937	Tau-fluvalinate I	102851-06-9	INISTDXBRIBGOC-XMMISQBUSA-N	C26H22ClF3N2O3	WRIGCHRMS	502.127	503.134	218.12	[M+H]+	2940	Kovats	Izquierdo-Sandoval et al., 2022	25.56
938	Hydrastine	118-08-1	JZUTXVTYJDCMDU-MOPGFXCFSA-N	C21H21NO6	EISUSGCEIMS	383.136	384.144	186.3	[M+H]+	2952	Kovats	Matyushin et al., 2019	25.64
939	Medroxyprogesterone acetate	71-58-9	PSGAAPLEWMOORI-PEINSRQWSA-N	C24H34O4	EISUSGCEIMS	386.245	387.253	198.53	[M+H]+	2953	Kovats	Matyushin et al., 2019	25.65
940	Tau-fluvalinate II	69409-94-5	INISTDXBRIBGOC-UHFFFAOYSA-N	C26H22ClF3N2O3	Izquierdo-Sandoval et al., 2022	502.127	503.134	217.44	[M+H]+	2953	Kovats	Izquierdo-Sandoval et al., 2022	25.65
941	Fenvalerate II	66267-77-4	NYPJDWWKZLNGGM-ZEQRLZLVSA-N	C25H22ClNO3	Izquierdo-Sandoval et al., 2022	419.128	420.136	195.42	M+.	2959	Kovats	Izquierdo-Sandoval et al., 2022	25.69
942	(+)-Diltiazem	42399-41-7	HSUGRBWQSSZJOP-RTWAWAEBSA-N	C22H26N2O4S	EISUSGCEIMS	414.161	415.169	196.775	[M+H]+	2960	Kovats	NIST library	25.7
943	Dobutamine	34368-04-2	JRWZLRBJNMZMFE-UHFFFAOYSA-N	C18H23NO3	EISUSGCEIMS	301.167	302.175	168.1	[M+H]+	2961	Kovats	Matyushin et al., 2019	25.71
944	Sulindac	38194-50-2	MLKXDPUZXIRXEP-MFOYZWKCSA-N	C20H17FO3S	EISUSGCEIMS	356.088	357.095	192.167	[M+H]+	2963	Kovats	Matyushin et al., 2019	25.72
945	Diperodon	101-08-6	YUGZHQHSNYIFLG-UHFFFAOYSA-N	C22H27N3O4	EISUSGCEIMS	397.2	398.207	202.65	[M+H]+	2962	Kovats	Matyushin et al., 2019	25.72
946	Flunisolide	3385-03-03	XSFJVAJPIHIPKU-XWCQMRHXSA-N	C24H31FO6	EISUSGCEIMS	434.21	435.218	200.86	[M+H]+	2973	Kovats	Matyushin et al., 2019	25.79
947	Cortisone	53-06-5	MFYSYFVPBJMHGN-ZPOLXVRWSA-N	C21H28O5	EISUSGCEIMS	360.193	361.201	185.2	[M+H]+	2986	Kovats	Matyushin et al., 2019	25.89
948	Loratadine	79794-75-5	JCCNYMKQOSZNPW-UHFFFAOYSA-N	C22H23ClN2O2	EISUSGCEIMS	382.144	383.152	186.533	[M+H]+	2986	Kovats	Matyushin et al., 2019	25.89
949	Betamethasone	378-44-9	UREBDLICKHMUKA-DVTGEIKXSA-N	C22H29FO5	EISUSGCEIMS	392.199	393.207	195.21	[M+H]+	2987	Kovats	Matyushin et al., 2019	25.89
950	Triamcinolone acetonide	76-25-5	YNDXUCZADRHECN-JNQJZLCISA-N	C24H31FO6	EISUSGCEIMS	434.21	435.218	198.423	[M+H]+	2996	Kovats	Matyushin et al., 2019	25.96
951	Clomiphene	911-45-5	GKIRPKYJQBWNGO-UHFFFAOYSA-N	C26H28ClNO	EISUSGCEIMS	405.185	406.193	205.9	[M+H]+	2998	Kovats	Matyushin et al., 2019	25.97
952	Danazol	17230-88-5	POZRVZJJTULAOH-LHZXLZLDSA-N	C22H27NO2	EISUSGCEIMS	337.204	338.212	186.7	[M+H]+	3001	Kovats	Matyushin et al., 2019	26
953	2,2',4,4',5,5'-Hexabromodiphenyl ether	68631-49-2	RZXIRSKYBISPGF-UHFFFAOYSA-N	C12H4Br6O	UFZWANATARG	643.53	644.538	177.57	M+.	3015	Kovats	Izquierdo-Sandoval et al., 2022	26.1
954	Boldine	476-70-0	LZJRNLRASBVRRX-ZDUSSCGKSA-N	C19H21NO4	EISUSGCEIMS	327.147	328.154	179.2	[M+H]+	3024	Kovats	Matyushin et al., 2019	26.16
955	Sulfaphenazole	526-08-9	QWCJHSGMANYXCW-UHFFFAOYSA-N	C15H14N4O2S	EISUSGCEIMS	314.083	315.091	169.65	[M+H]+	3026	Kovats	Matyushin et al., 2019	26.17
956	Triazolam	28911-01-5	JOFWLTCLBGQGBO-UHFFFAOYSA-N	C17H12Cl2N4	EISUSGCEIMS	342.043	343.051	173.1	[M+H]+	3025	Kovats	NIST library	26.17
957	Halosulfuron-methyl	100784-20-1	FMGZEUWROYGLAY-UHFFFAOYSA-N	C13H15ClN6O7S	WRIGCHRMS	434.041	435.048	195.2	[M+H]+	3030	Kovats	Matyushin et al., 2019	26.2
958	Stanozolol	10418-03-8	LKAJKIOFIWVMDJ-IYRCEVNGSA-N	C21H32N2O	EISUSGCEIMS	328.251	329.259	188.988	[M+H]+	3032	Kovats	NIST library	26.22
959	Deltamethrin	52918-63-5	OWZREIFADZCYQD-NSHGMRRFSA-N	C22H19Br2NO3	WRIGCHRMS	504.971	505.979	194.82	M+.	3037	Kovats	Izquierdo-Sandoval et al., 2022	26.25
960	Meclizine	569-65-3	OCJYIGYOJCODJL-UHFFFAOYSA-N	C25H27ClN2	EISUSGCEIMS	390.186	391.194	206.833	[M+H]+	3040	Kovats	NIST library	26.27
961	Isopropylphenyl diphenyl phosphate	28108-99-8	JJXNVYMIYBNZQX-UHFFFAOYSA-N	C21H21O4P	NORMANCT15	368.117	369.125	182.9	[M+H]+	3044	Kovats	NORMANCT15	26.3
962	Flunarizine	52468-60-7	SMANXXCATUTDDT-QPJJXVBHSA-N	C26H26F2N2	EISUSGCEIMS	404.206	405.214	210.967	[M+H]+	3043	Kovats	NIST library	26.3
963	Metolazone	17560-51-9	AQCHWTWZEMGIFD-UHFFFAOYSA-N	C16H16ClN3O3S	EISUSGCEIMS	365.06	366.067	181.35	[M+H]+	3051	Kovats	Matyushin et al., 2019	26.35
964	Zopiclone	43200-80-2	GBBSUAFBMRNDJC-UHFFFAOYSA-N	C17H17ClN6O3	EISUSGCEIMS	388.105	389.112	187.5	[M+H]+	3051	Kovats	NIST library	26.35
965	Cinnarizine	298-57-7	DERZBLKQOCDDDZ-JLHYYAGUSA-N	C26H28N2	EISUSGCEIMS	368.225	369.232	205.45	[M+H]+	3052	Kovats	NIST library	26.36
966	Apigenin	520-36-5	KZNIFHPLKGYRTM-UHFFFAOYSA-N	C15H10O5	EISUSGCEIMS	270.052	271.06	156	[M+H]+	1060268	Fiehn	MS-DIAL metabolomics MSP spectral kit	26.43
967	Prednisone	53-03-2	XOFYZVNMUHMLCC-ZPOLXVRWSA-N	C21H26O5	EISUSGCEIMS	358.178	359.185	182.238	[M+H]+	3067	Kovats	Matyushin et al., 2019	26.47
968	Labetalol	36894-69-6	SGUAFYQXFOLMHL-UHFFFAOYSA-N	C19H24N2O3	EISUSGCEIMS	328.178	329.186	177.607	[M+H]+	3075	Kovats	Matyushin et al., 2019	26.53
969	Chlorotrianisene	569-57-3	BFPSDSIWYFKGBC-UHFFFAOYSA-N	C23H21ClO3	EISUSGCEIMS	380.117	381.125	191.5	[M+H]+	3075	Kovats	Matyushin et al., 2019	26.53
970	Atabrine	83-89-6	GPKJTRJOBQGKQK-UHFFFAOYSA-N	C23H30ClN3O	EISUSGCEIMS	399.207	400.215	195.7	[M+H]+	3075	Kovats	Matyushin et al., 2019	26.53
971	Azoxystrobin	131860-33-8	WFDXOXNFNRHQEC-GHRIWEEISA-N	C22H17N3O5	WRIGCHRMS	403.116	404.124	196.74	[M+H]+	3078	Kovats	Matyushin et al., 2019	26.55
972	Phenolphthalein	77-09-8	KJFMBFZCATUALV-UHFFFAOYSA-N	C20H14O4	EISUSGCEIMS	318.089	319.096	172.1	[M+H]+	3079	Kovats	Matyushin et al., 2019	26.56
973	Difenoconazole (I)	119446-68-3	BQYJATMQXGBDHF-UHFFFAOYSA-N	C19H17Cl2N3O3	WRIGCHRMS	405.064	406.072	200.432	[M+H]+	3081	Kovats	Matyushin et al., 2019	26.57
974	Indapamide	26807-65-8	NDDAHWYSQHTHNT-UHFFFAOYSA-N	C16H16ClN3O3S	EISUSGCEIMS	365.06	366.067	185.3	[M+H]+	3087	Kovats	Matyushin et al., 2019	26.61
975	Flumethrin	69770-45-2	YXWCBRDRVXHABN-UHFFFAOYSA-N	C28H22Cl2FNO3	Izquierdo-Sandoval et al., 2022	509.096	510.103	218.53	[M+H]+	3086	Kovats	Izquierdo-Sandoval et al., 2022	26.61
976	Dibenzo[a,h]anthracene	53-70-3	LHRCREOYAASXPZ-UHFFFAOYSA-N	C22H14	Izquierdo-Sandoval et al., 2022	278.109	279.117	160.9	M+.	3089	Kovats	NIST library	26.63
977	Pipamperone	1893-33-0	AXKPFOAXAHJUAG-UHFFFAOYSA-N	C21H30FN3O2	EISUSGCEIMS	375.232	376.239	193.35	[M+H]+	3090	Kovats	NIST library	26.63
978	dl-alpha-Tocopherol	10191-41-0	GVJHHUAWPYXKBD-UHFFFAOYSA-N	C29H50O2	EPACONS	430.381	431.388	219.7	[M+H]+	3094	Kovats	Matyushin et al., 2019	26.66
979	alpha-Vitamin E	59-02-9	GVJHHUAWPYXKBD-IEOSBIPESA-N	C29H50O2	EPACONS	430.381	431.388	226.1	[M+H]+	1069878	Fiehn	MS-DIAL metabolomics MSP spectral kit	26.68
980	Succinylsulfathiazole	116-43-8	SKVLYVHULOWXTD-UHFFFAOYSA-N	C13H13N3O5S2	EISUSGCEIMS	355.029	356.037	182.6	[M+H]+	3098	Kovats	Matyushin et al., 2019	26.69
981	Temephos	3383-96-8	WWJZWCUNLNYYAU-UHFFFAOYSA-N	C16H20O6P2S3	WRIGCHRMS	465.989	466.997	198.1	[M+H]+	3097	Kovats	Matyushin et al., 2019	26.69
982	Thioridazine	50-52-2	KLBQZWRITKRQQV-UHFFFAOYSA-N	C21H26N2S2	EISUSGCEIMS	370.153	371.161	184.967	[M+H]+	3100	Kovats	NIST library	26.71
983	Bumetanide	28395-03-1	MAEIEVLCKWDQJH-UHFFFAOYSA-N	C17H20N2O5S	EISUSGCEIMS	364.109	365.117	185.08	[M+H]+	3119	Kovats	Matyushin et al., 2019	26.85
984	Strychnine	57-24-9	QMGVPVSNSZLJIA-FVWCLLPLSA-N	C21H22N2O2	EISUSGCEIMS	334.168	335.175	172.867	[M+H]+	3125	Kovats	NIST library	26.89
985	Cholesterol	57-88-5	HVYWMOMLDIMFJA-DPAQBDIFSA-N	C27H46O	EPACONS	386.354	387.362	204.6	[M+H]+	1078536	Fiehn	MS-DIAL metabolomics MSP spectral kit	26.9
986	Benzthiazide	91-33-8	NDTSRXAMMQDVSW-UHFFFAOYSA-N	C15H14ClN3O4S3	EISUSGCEIMS	430.983	431.991	187.05	[M+H]+	3127	Kovats	Matyushin et al., 2019	26.9
987	Indeno[1,2,3-cd]pyrene	193-39-5	SXQBHARYMNFBPS-UHFFFAOYSA-N	C22H12	Izquierdo-Sandoval et al., 2022	276.093	277.101	156.69	M+.	3131	Kovats	NIST library	26.93
988	Mebeverine	3625-06-07	VYVKHNNGDFVQGA-UHFFFAOYSA-N	C25H35NO5	EISUSGCEIMS	429.251	430.259	205.7	[M+H]+	3130	Kovats	Matyushin et al., 2019	26.93
989	alpha-Tocopherol acetate	52225-20-4	ZAKOWWREFLAJOT-CEFNRUSXSA-N	C31H52O3	UFZWANATARG	472.391	473.399	236.83	[M+H]+	1081080	Fiehn	MS-DIAL metabolomics MSP spectral kit	26.97
990	Noscapine	128-62-1	AKNNEGZIBPJZJG-MSOLQXFVSA-N	C22H23NO7	EISUSGCEIMS	413.147	414.155	194.3	[M+H]+	3146	Kovats	NIST library	27.04
991	Yohimbine	146-48-5	BLGXFZZNTVWLAY-SCYLSFHTSA-N	C21H26N2O3	EISUSGCEIMS	354.194	355.202	186.433	[M+H]+	3150	Kovats	NIST library	27.07
992	Chlorflurazurone	71422-67-8	UISUNVFOGSJSKD-UHFFFAOYSA-N	C20H9Cl3F5N3O3	WRIGCHRMS	538.962	539.97	222.05	[M+H]+	3150	Kovats	Matyushin et al., 2019	27.07
993	Norverapamil	67018-85-3	UPKQNCPKPOLASS-UHFFFAOYSA-N	C26H36N2O4	EISUSGCEIMS	440.267	441.275	207.3	[M+H]+	3159	Kovats	Matyushin et al., 2019	27.14
994	Verapamil	52-53-9	SGTNSNPWRIOYBX-UHFFFAOYSA-N	C27H38N2O4	EISUSGCEIMS	454.283	455.291	210.088	[M+H]+	3161	Kovats	NIST library	27.15
995	Lysergsaure diethylamid	50-37-3	VAYOSLLFUXYJDT-RDTXWAMCSA-N	C20H25N3O	EISUSGCEIMS	323.199	324.207	179.5	[M+H]+	3163	Kovats	Matyushin et al., 2019	27.17
996	Pholcodine	509-67-1	GPFAJKDEDBRFOS-FKQDBXSBSA-N	C23H30N2O4	EISUSGCEIMS	398.22	399.228	192.5	[M+H]+	3170	Kovats	NIST library	27.22
997	Hydrocortisone	50-23-7	JYGXADMDTFJGBT-VWUMJDOOSA-N	C21H30O5	EISUSGCEIMS	362.209	363.217	186.598	[M+H]+	3172	Kovats	Matyushin et al., 2019	27.23
998	Beclomethasone	4419-39-0	NBMKJKDGKREAPL-DVTGEIKXSA-N	C22H29ClO5	EISUSGCEIMS	408.17	409.178	189.615	[M+H]+	3175	Kovats	Matyushin et al., 2019	27.25
999	Phthalylsulfacetamide	131-69-1	SNWQKAWITMVCQW-UHFFFAOYSA-N	C16H14N2O6S	EISUSGCEIMS	362.057	363.065	186.4	[M+H]+	3178	Kovats	Matyushin et al., 2019	27.28
1000	Desoxycorticosterone acetate	56-47-3	VPGRYOFKCNULNK-ACXQXYJUSA-N	C23H32O4	EISUSGCEIMS	372.23	373.237	194.1	[M+H]+	3184	Kovats	Matyushin et al., 2019	27.32
1001	Methylprednisolone	83-43-2	VHRSUDSXCMQTMA-PJHHCJLFSA-N	C22H30O5	EISUSGCEIMS	374.209	375.217	187.933	[M+H]+	3187	Kovats	Matyushin et al., 2019	27.34
1002	Pirenzepine	28797-61-7	RMHMFHUVIITRHF-UHFFFAOYSA-N	C19H21N5O2	EISUSGCEIMS	351.169	352.177	180.95	[M+H]+	3212	Kovats	Matyushin et al., 2019	27.53
1003	2,2',3,4,4',6,6'-Heptabromodiphenyl ether	117948-63-7	JHDCZVAQPRXHEL-UHFFFAOYSA-N	C12H3Br7O	Izquierdo-Sandoval et al., 2022	721.44	722.448	177	M+.	3220	Kovats	Izquierdo-Sandoval et al., 2022	27.59
1004	Cholic acid	81-25-4	BHQCQFFYRZLCQQ-OELDTZBJSA-N	C24H40O5	EISUSGCEIMS	408.287	409.295	204.423	[M-H]-	1109517	Fiehn	MS-DIAL metabolomics MSP spectral kit	27.73
1005	Riboflavine	83-88-5	AUNGANRZJHBGPY-SCRDCRAPSA-N	C17H20N4O6	EISUSGCEIMS	376.138	377.146	184.9	[M+H]+	3248	Kovats	Matyushin et al., 2019	27.8
1006	Prednisolone	50-24-8	OIGNJSKKLXVSLS-VWUMJDOOSA-N	C21H28O5	EISUSGCEIMS	360.193	361.201	183.653	[M+H]+	3253	Kovats	Matyushin et al., 2019	27.84
1007	Trimethobenzamide	138-56-7	FEZBIKUBAYAZIU-UHFFFAOYSA-N	C21H28N2O5	EISUSGCEIMS	388.199	389.207	193.3	[M+H]+	3254	Kovats	Matyushin et al., 2019	27.84
1008	Fluoxastrobin	361377-29-9	UFEODZBUAFNAEU-NLRVBDNBSA-N	C21H16ClFN4O5	WRIGCHRMS	458.079	459.087	205.65	[M+H]+	3253	Kovats	Matyushin et al., 2019	27.84
1009	Rotenone	83-79-4	JUVIOZPCNVVQFO-HBGVWJBISA-N	C23H22O6	EPACONS	394.141	395.149	195.542	[M+H]+	3257	Kovats	Matyushin et al., 2019	27.87
1010	Corticosterone	50-22-6	OMFXVFTZEKFJBZ-HJTSIMOOSA-N	C21H30O4	EISUSGCEIMS	346.214	347.222	184.28	[M+H]+	3261	Kovats	Matyushin et al., 2019	27.9
1011	2,2',3,4,4',5',6-Heptabromodiphenyl ether	207122-16-5	ILPSCQCLBHQUEM-UHFFFAOYSA-N	C12H3Br7O	UFZWANATARG	721.44	722.448	180.63	M+.	3274	Kovats	Izquierdo-Sandoval et al., 2022	28
1012	Buspirone	36505-84-7	QWCRAEMEVRGPNT-UHFFFAOYSA-N	C21H31N5O2	EISUSGCEIMS	385.247	386.255	198.033	[M+H]+	3279	Kovats	Matyushin et al., 2019	28.03
1013	Budesonide	51333-22-3	VOVIALXJUBGFJZ-KWVAZRHASA-N	C25H34O6	EISUSGCEIMS	430.235	431.243	205.367	[M+H]+	3284	Kovats	Matyushin et al., 2019	28.07
1014	Prazosin	19216-56-9	IENZQIKPVFGBNW-UHFFFAOYSA-N	C19H21N5O4	EISUSGCEIMS	383.159	384.167	193.1	[M+H]+	3285	Kovats	Matyushin et al., 2019	28.08
1015	Triamcinolone Diacetate	67-78-7	XGMPVBXKDAHORN-RBWIMXSLSA-N	C25H31FO8	EISUSGCEIMS	478.2	479.208	210.65	[M+H]+	3288	Kovats	Matyushin et al., 2019	28.1
1016	Glipizide	29094-61-9	ZJJXGWJIGJFDTL-UHFFFAOYSA-N	C21H27N5O4S	EISUSGCEIMS	445.178	446.186	198.333	[M+H]+	3290	Kovats	Matyushin et al., 2019	28.12
1017	Prednisolone Acetate	52-21-1	LRJOMUJRLNCICJ-JZYPGELDSA-N	C23H30O6	EISUSGCEIMS	402.204	403.212	194.5	[M+H]+	3295	Kovats	Matyushin et al., 2019	28.16
1018	Zuclopenthixol	53772-83-1	WFPIAZLQTJBIFN-DVZOWYKESA-N	C22H25ClN2OS	EISUSGCEIMS	400.137	401.145	194	[M+H]+	3297	Kovats	Matyushin et al., 2019	28.17
1019	Trazodone	19794-93-5	PHLBKPHSAVXXEF-UHFFFAOYSA-N	C19H22ClN5O	EISUSGCEIMS	371.151	372.159	189.85	[M+H]+	3300	Kovats	NIST library	28.2
1020	Penfluridol	26864-56-2	MDLAAYDRRZXJIF-UHFFFAOYSA-N	C28H27ClF5NO	EISUSGCEIMS	523.17	524.177	219	[M+H]+	3306	Kovats	Matyushin et al., 2019	28.24
1021	Terazosin	63590-64-7	VCKUSRYTPJJLNI-UHFFFAOYSA-N	C19H25N5O4	EISUSGCEIMS	387.19	388.198	195.45	[M+H]+	3310	Kovats	Matyushin et al., 2019	28.27
1022	Dixyrazine	2470-73-7	MSYUMPGNGDNTIQ-UHFFFAOYSA-N	C24H33N3O2S	EISUSGCEIMS	427.229	428.237	201	[M+H]+	3335	Kovats	Matyushin et al., 2019	28.47
1023	Colchicine	64-86-8	IAKHMKGGTNLKSZ-INIZCTEOSA-N	C22H25NO6	EPACONS	399.168	400.175	194.6	[M+H]+	3340	Kovats	NIST library	28.51
1024	Mesoridazine	5588-33-0	SLVMESMUVMCQIY-UHFFFAOYSA-N	C21H26N2OS2	EISUSGCEIMS	386.148	387.156	188.1	[M+H]+	3347	Kovats	Matyushin et al., 2019	28.56
1025	Cortisone Acetate	50-04-4	ITRJWOMZKQRYTA-RFZYENFJSA-N	C23H30O6	EISUSGCEIMS	402.204	403.212	196.5	[M+H]+	3349	Kovats	Matyushin et al., 2019	28.58
1026	Tris(2,3-dibromopropyl) phosphate	126-72-7	PQYJRMFWJJONBO-UHFFFAOYSA-N	C30H39O4P	EISUSGCEIMS	494.258	495.266	193.08	[M+H]+	3349	Kovats	Izquierdo-Sandoval et al., 2022	28.58
1027	2,3,3',4,4',5',6-Heptabromodiphenyl ether	446255-30-7	BNBFKFHSIPERIM-UHFFFAOYSA-N	C12H3Br7O	Izquierdo-Sandoval et al., 2022	721.44	722.448	182.75	M+.	3349	Kovats	Izquierdo-Sandoval et al., 2022	28.58
1028	1,2-Bis(2,4,6-tribromophenoxy)ethane	37853-59-1	YATIGPZCMOYEGE-UHFFFAOYSA-N	C14H8Br6O2	Izquierdo-Sandoval et al., 2022	687.556	688.564	182.34	M+.	3353	Kovats	Izquierdo-Sandoval et al., 2022	28.61
1029	Betamethasone valerate	2152-44-5	SNHRLVCMMWUAJD-SUYDQAKGSA-N	C27H37FO6	EISUSGCEIMS	476.257	477.265	214.75	[M+H]+	3364	Kovats	Matyushin et al., 2019	28.7
1030	Droperidol	548-73-2	RMEDXOLNCUSCGS-UHFFFAOYSA-N	C22H22FN3O2	EISUSGCEIMS	379.169	380.177	195.833	[M+H]+	3402	Kovats	NIST library	29
1031	Glyburide	10238-21-8	ZNNLBTZKUZBEKO-UHFFFAOYSA-N	C23H28ClN3O5S	EISUSGCEIMS	493.143	494.151	205.867	[M+H]+	3419	Kovats	Matyushin et al., 2019	29.14
1032	Dibenzo[a,l]pyrene	191-30-0	JNTHRSHGARDABO-UHFFFAOYSA-N	C24H14	EISUSGCEIMS	302.109	303.117	163.27	M+.	3423	Kovats	NIST library	29.17
1033	Folic acid	59-30-3	OVBPIULPVIDEAO-LBPRGKRZSA-N	C19H19N7O6	EISUSGCEIMS	441.139	442.147	197.333	[M+H]+	3433	Kovats	Matyushin et al., 2019	29.25
1034	Triamcinolone	124-94-7	GFNANZIMVAIWHM-OBYCQNJPSA-N	C21H27FO6	EPACONS	394.179	395.186	188.09	[M+H]+	3468	Kovats	Matyushin et al., 2019	29.55
1035	Betamethasone dipropionate	5593-20-4	CIWBQSYVNNPZIQ-XYWKZLDCSA-N	C28H37FO7	EISUSGCEIMS	504.252	505.26	218.75	[M+H]+	3497	Kovats	Matyushin et al., 2019	29.79
1036	Dibenzo[a,e]pyrene	192-65-4	KGHMWBNEMFNJFZ-UHFFFAOYSA-N	C24H14	EISUSGCEIMS	302.109	303.117	160.98	M+.	3507	Kovats	NIST library	29.88
1037	Nicardipine	55985-32-5	ZBBHBTPTTSWHBA-UHFFFAOYSA-N	C26H29N3O6	EISUSGCEIMS	479.205	480.213	212.067	[M+H]+	3510	Kovats	Matyushin et al., 2019	29.91
1038	Sulfinpyrazone	57-96-5	MBGGBVCUIVRRBF-UHFFFAOYSA-N	C23H20N2O3S	EISUSGCEIMS	404.119	405.127	193.85	[M+H]+	3512	Kovats	Matyushin et al., 2019	29.92
1039	Dibenzo[a,i]pyrene	189-55-9	TUGYIJVAYAHHHM-UHFFFAOYSA-N	C24H14	EISUSGCEIMS	302.109	303.117	161.12	M+.	3526	Kovats	NIST library	30.05
1040	Digoxigenin	1672-46-4	SHIBSTMRCDJXLN-KCZCNTNESA-N	C23H34O5	EISUSGCEIMS	390.24	391.248	195.1	[M+H]+	3526	Kovats	Matyushin et al., 2019	30.05
1041	3,4:8,9-Dibenzopyrene	189-64-0	RXUSYFJGDZFVND-UHFFFAOYSA-N	C24H14	EISUSGCEIMS	302.109	303.117	163.25	[M+H]+	3537	Kovats	NIST library	30.14
1042	Loperamide	53179-11-6	RDOIQAHITMMDAJ-UHFFFAOYSA-N	C29H33ClN2O2	EISUSGCEIMS	476.223	477.23	221.067	[M+H]+	3540	Kovats	Matyushin et al., 2019	30.17
1043	Chlorantraniliprole	500008-45-7	PSOVNZZNOMJUBI-UHFFFAOYSA-N	C18H14BrCl2N5O2	WRIGCHRMS	482.968	483.976	199.1	[M+H]+	3542	Kovats	Matyushin et al., 2019	30.19
1044	Phthalylsulfathiazole	85-73-4	PBMSWVPMRUJMPE-UHFFFAOYSA-N	C17H13N3O5S2	EISUSGCEIMS	403.029	404.037	194.9	[M+H]+	3561	Kovats	Matyushin et al., 2019	30.36
1045	2,2',3,3',4,4',6,6'-Octabromodiphenyl ether	117964-21-3	AAFUUKPTSPVXJH-UHFFFAOYSA-N	C12H2Br8O	Izquierdo-Sandoval et al., 2022	801.349	802.356	182.94	M+.	3564	Kovats	Izquierdo-Sandoval et al., 2022	30.39
1046	Terfenadine	50679-08-8	GUGOEEXESWIERI-UHFFFAOYSA-N	C32H41NO2	EISUSGCEIMS	471.313	472.321	229.115	[M+H]+	3569	Kovats	Matyushin et al., 2019	30.43
1047	4-Aminofolic acid	54-62-6	TVZGACDUOSZQKY-LBPRGKRZSA-N	C19H20N8O5	EPACONS	440.155	441.163	204.4	[M+H]+	3571	Kovats	Matyushin et al., 2019	30.45
1048	Emetine	483-18-1	AUVVAXYIELKVAI-CKBKHPSWSA-N	C29H40N2O4	EISUSGCEIMS	480.298	481.306	219.6	[M+H]+	3586	Kovats	Matyushin et al., 2019	30.59
1049	Chlortetracycline	57-62-5	CYDMQBQPVICBEU-XRNKAMNCSA-N	C22H23ClN2O8	EISUSGCEIMS	478.114	479.122	198.78	[M+H]+	3607	Kovats	Matyushin et al., 2019	30.78
1050	Oxethazaine	126-27-2	FTLDJPRFCGDUFH-UHFFFAOYSA-N	C28H41N3O3	EISUSGCEIMS	467.314	468.322	213.7	[M+H]+	3618	Kovats	Matyushin et al., 2019	30.89
1051	2,2',3,3',4,4',5,6'-Octabromodiphenyl ether	446255-39-6	IEWFKOVTVJNWFF-UHFFFAOYSA-N	C12H2Br8O	Izquierdo-Sandoval et al., 2022	801.349	802.356	186.85	M+.	3634	Kovats	Izquierdo-Sandoval et al., 2022	31.04
1052	Ergotamine	113-15-5	XCGSFFUVFURLIX-VFGNJEKYSA-N	C33H35N5O5	EISUSGCEIMS	581.263	582.271	231.8	[M+H]+	3646	Kovats	Matyushin et al., 2019	31.16
1053	Amiodarone	1951-25-3	IYIKLHRQXLHMJQ-UHFFFAOYSA-N	C25H29I2NO3	EISUSGCEIMS	645.023	646.031	226.867	[M+H]+	3672	Kovats	Matyushin et al., 2019	31.42
1054	Enoxolone	471-53-4	MPDGHEJMBKOTSU-YKLVYJNSSA-N	C30H46O4	EISUSGCEIMS	470.339	471.347	214.057	[M+H]+	3673	Kovats	Matyushin et al., 2019	31.43
1055	Tetracycline	60-54-8	OFVLGDICTFRJMM-WESIUVDSSA-N	C22H24N2O8	EISUSGCEIMS	444.153	445.161	199.24	[M-H]-	3687	Kovats	Matyushin et al., 2019	31.57
1056	Pimozide	2062-78-4	YVUQSNJEYSNKRX-UHFFFAOYSA-N	C28H29F2N3O	EISUSGCEIMS	461.227	462.235	213.7	[M+H]+	3694	Kovats	Matyushin et al., 2019	31.64
1057	Brucine	357-57-3	RRKTZKIUPZVBMF-IBTVXLQLSA-N	C23H26N2O4	EISUSGCEIMS	394.189	395.197	191.5	[M+H]+	1245283	Fiehn	MS-DIAL metabolomics MSP spectral kit	31.76
1058	Metopimazine	14008-44-7	BQDBKDMTIJBJLA-UHFFFAOYSA-N	C22H27N3O3S2	EISUSGCEIMS	445.149	446.157	196.3	[M+H]+	3867	Kovats	Matyushin et al., 2019	33.58
1059	Daunorubicin	20830-81-3	STQGQHZAVUOBTE-VGBVRHCVSA-N	C27H29NO10	EISUSGCEIMS	527.179	528.186	224.25	[M+H]+	4010	Kovats	Matyushin et al., 2019	35.54
1060	Aconitine	302-27-2	XFSBVAOIAHNAPC-XTHSEXKGSA-N	C34H47NO11	EISUSGCEIMS	645.314	646.322	236.6	[M+H]+	4025	Kovats	Matyushin et al., 2019	35.77
Notes:
a. References:
EISUSGCEIMS: Oswald P.; Alygizakis N.; Oswaldova M.; Slobodnik J. S70 | EISUSGCEIMS | Environmental Institute GC-EI-MS suspect list. Zenodo. 2020.
EPACONS: Phillips, K.; Yau, A.; Favela, K.; Isaacs, K.; McEachran, A.; Grulke, C.; Richard, A.; Williams, A.; Sobus, J.; Thomas, R.; Wambaugh, J. Suspect screening analysis of chemicals in consumer products. Environ. Sci. Technol. 2018, 52, 3125–3135.
NORMANCT15: Schymanski, E.; Singer, H.; Slobodnik, J.; Ipolyi, I.; Oswald, P.; Krauss, M.; Schulze, T.; Haglund, P.; Letzel, T.; Grosse, S.; Thomaidis, N.; Bletsou, A.; Zwiener, C.; Ibáñez, M.; Portolés, T.; de Boer, R.; Reid, M.; Onghena, M.; Kunkel, U.; Schulz, W.; Guillon, A.; Noyon, N.; Leroy, G.; Bados, P.; Bogialli, S.; Stipaničev, D.; Rostkowski, .; Hollender, J. Non-target screening with …
UATHTARGETSGC: Damalas D.; Kokolakis S.; Karagiannidis A.; Alygizakis N.; Thomaidis N. S65 | UATHTARGETSGC | University of Athens GC-APCI-HRMS Target List. Zenodo. 2024.
UFZWANATARG: Krauss M.; Schulze T. S53 | UFZWANATARG | Target Compounds from UFZ WANA. Zenodo. 2019.
WRIGCHRMS: Kirchner M.; Alygizakis N. S51 | WRIGCHRMS | GC-HRMS target list of WRI. Zenodo. 2019.
MS-DIAL metabolomics MSP spectral kit: https://systemsomicslab.github.io/compms/msdial/main.html
Izquierdo-Sandoval et al., 2022: Izquierdo-Sandoval, D.; Fabregat-Safont, D.; Lacalle-Bergeron, L.; Sancho, J.; Hernández, F.; Portoles, T. Benefits of ion mobility separation in GC-APCI-HRMS screening: From the construction of a CCS library to the application to real-world samples. Anal. Chem. 2022, 94, 9040–9047.
Matyushin et al., 2019: Matyushin, D.; Sholokhova, A.; Buryak, A. A deep convolutional neural network for the estimation of gas chromatographic retention indices. J. Chromatogr. A. 2019, 1607, 460395.
b. Collision cross sections (CCS) values were retrived from a unified database of 23 publications from 2016-2022:
Song, X.; Canellas, E.; Dreolin, N.; Goshawk, J.; Lv, M.; Qu, G.; Nerin, C.; Jiang, G. Application of ion mobility spectrometry and the derived collision cross section in the analysis of environmental organic micropollutants. Environ. Sci. Technol. 2023, 57, 21485–21502.
c. Details for conversions from Kovats to Fiehn retention index (RI) and from Fiehn RI to rentention time are described in Section C and Table S1-3 in Supporting Information, based on Kind et al.:
Kind, T.; Wohlgemuth, G.; Lee, D.; Lu, Y.; Palazoglu, M.; Shahbaz, S.; Fiehn, O. FiehnLib: Mass spectral and retention index libraries for metabolomics based on quadrupole and time-of-flight gas chromatography/mass Spectrometry. Anal. Chem. 2009, 81, 10038–10048.

## Sheet: Table S5
Table S5. Suspect list of chemicals of concern.
Entry	Identity					Mass of the most abundant isotope		CCS (Å2)	Adduct	Sourceb	Retention indexc	Type	Referencea	Retention time (min)
	Substance	CAS	InChIKey	Formula	Referencea	M+.	[M+H]+
1	Triethyl phosphate	78-40-0	DQWPFSLDHJDLRL-UHFFFAOYSA-N	C6H15O4P	AMAP	182.07	183.078	132.63	[M+H]+	Measured	252057	Fiehn	MS-DIAL metabolomics MSP spectral kit	7.62
2	Nitrobenzene	98-95-3	LQNUZADURLCDLV-UHFFFAOYSA-N	C6H5NO2	ECHA	123.032	124.039	119.682	[M+H]+	Predicted	264072	Fiehn	MS-DIAL metabolomics MSP spectral kit	7.81
3	Fluvoxamine	54739-18-3	CJOFXWAVKWHTFT-UHFFFAOYSA-N	C15H21F3N2O2	AMAP	318.155	319.163	167.771	[M+H]+	Predicted	1141	Kovatas	Matyushin et al., 2019	8.52
4	Enrofloxacin	93106-60-6	SPFYMRJSYKOXGV-UHFFFAOYSA-N	C19H22FN3O3	AMAP	359.164	360.172	193.86	[M+H]+	Measured	1161	Kovatas	Matyushin et al., 2019	8.72
5	cis-Cyclohexane-1,2-dicarboxylic anhydride	13149-00-3	MUTGBJKUEZFXGO-OLQVQODUSA-N	C8H10O3	ECHA	154.062	155.07	137.357	[M+H]+	Predicted	1162	Kovatas	Matyushin et al., 2019	8.73
6	trans-Cyclohexane-1,2-dicarboxylic anhydride	14166-21-3	MUTGBJKUEZFXGO-PHDIDXHHSA-N	C8H10O3	ECHA	154.062	155.07	137.23	[M+H]+	Predicted	1162	Kovatas	Matyushin et al., 2019	8.73
7	Dimethyl phthalate	131-11-3	NIQCNGHVCWTJSM-UHFFFAOYSA-N	C10H10O4	AMAP	194.057	195.065	135.447	[M+H]+	Predicted	331330	Fiehn	MS-DIAL metabolomics MSP spectral kit	9.01
8	Hexahydro-3-methylphthalic anhydride	57110-29-9	QXBYUPMEYVDXIQ-UHFFFAOYSA-N	C9H12O3	ECHA	168.078	169.086	140.184	[M+H]+	Predicted	1196	Kovatas	Matyushin et al., 2019	9.09
9	Monochloronaphthalene 1	90-13-1	JTPNRXUCIXHOKM-UHFFFAOYSA-N	C10H7Cl	AMAP	162.023	163.031	124.859	[M+H]+	Predicted	347218	Fiehn	MS-DIAL metabolomics MSP spectral kit	9.32
10	Hexahydro-4-methylphthalic anhydride	19438-60-9	FKBMTBAXDISZGN-UHFFFAOYSA-N	C9H12O3	ECHA	168.078	169.086	141.293	[M+H]+	Predicted	1228	Kovatas	Matyushin et al., 2019	9.44
11	Monochloronaphthalene 2	91-58-7	CGYGETOMCSJHJU-UHFFFAOYSA-N	C10H7Cl	AMAP	162.023	163.031	125.423	[M+H]+	Predicted	364643	Fiehn	MS-DIAL metabolomics MSP spectral kit	9.67
12	Decamethylcylopentasiloxane	541-02-6	XMSXQFUHVRWGNA-UHFFFAOYSA-N	C10H30O5Si5	AMAP	370.093	371.101	187.092	[M+H]+	Predicted	1252	Kovatas	Matyushin et al., 2019	9.7
13	Resorcinol	108-46-3	GHMLBKRAJCXXBS-UHFFFAOYSA-N	C6H6O2	AMAP	110.036	111.044	118.7	[M+H]+	Measured	386866	Fiehn	MS-DIAL metabolomics MSP spectral kit	10.14
14	3-Ethyl-2-methyl-2-(3-methylbutyl)-1,3-oxazolidine	143860-04-2	LIKGLDATLCWEDN-UHFFFAOYSA-N	C11H23NO	ECHA	185.177	186.185	145.054	[M+H]+	Predicted	1305	Kovatas	Matyushin et al., 2019	10.3
15	2,4-Dibromophenol	615-58-7	FAXWFCTVSHEODL-UHFFFAOYSA-N	C6H4Br2O	AMAP	251.86	252.868	134.296	[M+H]+	Predicted	1328	Kovatas	Matyushin et al., 2019	10.57
16	4-tert-Butylphenol	98-54-4	QHPQWRBYOIRBIT-UHFFFAOYSA-N	C10H14O	ECHA	150.104	151.112	136.907	[M+H]+	Predicted	409571	Fiehn	MS-DIAL metabolomics MSP spectral kit	10.63
17	Hexahydro-1-methylphthalic anhydride	25550-51-0	VYKXQOYUCMREIS-UHFFFAOYSA-N	C9H12O3	ECHA	168.078	169.086	141.425	[M+H]+	Predicted	1337	Kovatas	Matyushin et al., 2019	10.67
18	2,4,6-Tribromoanisole	607-99-8	YXTRCOAFNXQTKL-UHFFFAOYSA-N	C7H5Br3O	AMAP	343.787	344.794	149.035	[M+H]+	Predicted	1368	Kovatas	Matyushin et al., 2019	11.03
19	Citalopram	59729-33-8	WSEQXVZVJXJVFP-UHFFFAOYSA-N	C20H21FN2O	AMAP	324.163	325.171	179.85	[M+H]+	Measured	1379	Kovatas	Matyushin et al., 2019	11.16
20	p-(1,1-Dimethylpropyl)phenol	80-46-6	NRZWYNLTFLDQQX-UHFFFAOYSA-N	C11H16O	ECHA	164.12	165.127	140.092	[M+H]+	Predicted	1389	Kovatas	Matyushin et al., 2019	11.27
21	Diethyl phthalate	84-66-2	FLKPEMZONWLCSK-UHFFFAOYSA-N	C12H14O4	AMAP	222.089	223.097	157.689	[M+H]+	Predicted	441329	Fiehn	MS-DIAL metabolomics MSP spectral kit	11.34
22	2,6-Dibromophenol	608-33-3	SSIZLKDLDKIHEV-UHFFFAOYSA-N	C6H4Br2O	AMAP	251.86	252.868	122.05	[M-H]-	Measured	1400	Kovatas	Matyushin et al., 2019	11.4
23	1,3,5-Tribromobenzene	626-39-1	YWDUZLFWHVQCHY-UHFFFAOYSA-N	C6H3Br3O	AMAP	313.776	314.784	128.325	[M+H]+	Predicted	1400	Kovatas	Matyushin et al., 2019	11.4
24	Dodecamethylcyclohexasiloxane	540-97-6	IUMSDRXLFWAGNT-UHFFFAOYSA-N	C12H36O6Si6	AMAP	444.112	445.12	186.673	[M+H]+	Predicted	1407	Kovatas	Matyushin et al., 2019	11.48
25	2,4,6-Tribromophenol	118-79-6	BSWWXRFVMJHFBN-UHFFFAOYSA-N	C6H3Br3O	AMAP	329.771	330.779	131.085	[M-H]-	Measured	456784	Fiehn	MS-DIAL metabolomics MSP spectral kit	11.69
26	2,6-Dibromoanisole	38603-09-7	BMZVDHQOAJUZJL-UHFFFAOYSA-N	C7H6Br2O	AMAP	265.876	266.884	140.73	[M+H]+	Predicted	1430	Kovatas	Matyushin et al., 2019	11.75
27	Tris(2-methoxyethoxy)vinylsilane	1067-53-4	WOXXJEVNDJOOLV-UHFFFAOYSA-N	C11H24O6Si	ECHA	280.134	281.142	159.099	[M+H]+	Predicted	1446	Kovatas	Matyushin et al., 2019	11.94
28	4-Chlorodiphenyl ether	7005-72-3	PGPNJCAMHOJTEF-UHFFFAOYSA-N	C12H9ClO	AMAP	204.034	205.041	143.391	[M+H]+	Predicted	474931	Fiehn	MS-DIAL metabolomics MSP spectral kit	12.11
29	Bis(2-(2-methoxyethoxy)ethyl)ether	143-24-8	ZUHZGEOKBKGPSW-UHFFFAOYSA-N	C10H22O5	ECHA	222.146	223.154	152.098	[M+H]+	Predicted	1471	Kovatas	Matyushin et al., 2019	12.23
30	Salicyclic acid	69-72-7	YGSDEFSMJLZEOE-UHFFFAOYSA-N	C7H6O3	AMAP	138.031	139.039	120.045	[M-H]-	Measured	480699	Fiehn	MS-DIAL metabolomics MSP spectral kit	12.25
31	1,2,3-Tribromobenzne	28779-08-0	GMVJKSNPLYBFSO-UHFFFAOYSA-N	C6H3Br3O	AMAP	313.776	314.784	149.096	[M+H]+	Predicted	1481	Kovatas	Matyushin et al., 2019	12.35
32	Tri-iso-butyl phosphate	126-71-6	HRKAMJBPFPHCSD-UHFFFAOYSA-N	C12H27O4P	AMAP	266.164	267.172	165.44	[M+H]+	Measured	1483	Kovatas	NIST library	12.37
33	Acetylsalicylic acid	50-78-2	BSYNRYMUTXBXSQ-UHFFFAOYSA-N	C9H8O4	AMAP	180.042	181.05	129.42	[M+H]+	Predicted	487111	Fiehn	MS-DIAL metabolomics MSP spectral kit	12.4
34	Clofibric acid	882-09-7	TXCGAZHTZHNUAI-UHFFFAOYSA-N	C10H11ClO3	AMAP	214.039	215.047	146.6	[M+H]+	Measured	493311	Fiehn	MS-DIAL metabolomics MSP spectral kit	12.54
35	2-(4-tert-Butylbenzyl)propionaldehyde	80-54-6	SDQFDHOLCGWZPU-UHFFFAOYSA-N	C14H20O	ECHA	204.151	205.159	146.375	[M+H]+	Predicted	1500	Kovatas	NIST library	12.57
36	4-(2,2-Dimethylpentan-3-yl)phenol	861010-65-3	LXHVMKFVGDOPQL-UHFFFAOYSA-N	C13H20O	ECHA	192.151	193.159	149.482	[M+H]+	Predicted	1517	Kovatas	Matyushin et al., 2019	12.76
37	4-(2,4-Dimethylpentan-2-yl)phenol	33104-11-9	WBHGOPKMYOLSCE-UHFFFAOYSA-N	C13H20O	ECHA	192.151	193.159	147.568	[M+H]+	Predicted	1519	Kovatas	Matyushin et al., 2019	12.79
38	4-(5-Methylhexan-3-yl)phenol	854904-92-0	OZNKUBQBPHWLTJ-UHFFFAOYSA-N	C13H20O	ECHA	192.151	193.159	149.182	[M+H]+	Predicted	1529	Kovatas	Matyushin et al., 2019	12.9
39	Isobutyl 4-hydroxybenzoate	4247-02-3	XPJVKCRENWUEJH-UHFFFAOYSA-N	C11H14O3	ECHA	194.094	195.102	146.001	[M+H]+	Predicted	508741	Fiehn	MS-DIAL metabolomics MSP spectral kit	12.91
40	2-Chlorodiphenyl ether	2689-07-8	IPBRZLMGGXHHMS-UHFFFAOYSA-N	C12H9ClO	AMAP	204.034	205.041	141.088	[M+H]+	Predicted	1537	Kovatas	Matyushin et al., 2019	13
41	4-(4,4-Dimethylpentan-2-yl)phenol	911371-07-8	IBFRFTCWVRITCN-UHFFFAOYSA-N	C13H20O	ECHA	192.151	193.159	147.41	[M+H]+	Predicted	1539	Kovatas	Matyushin et al., 2019	13.02
42	(2S)-3-(4-tert-Butylphenyl)-2-methylpropanal	75166-30-2	SDQFDHOLCGWZPU-NSHDSACASA-N	C14H20O	ECHA	204.151	205.159	147.439	[M+H]+	Predicted	1545	Kovatas	Matyushin et al., 2019	13.09
43	(2R)-3-(4-tert-Butylphenyl)-2-methylpropanal	75166-31-3	SDQFDHOLCGWZPU-LLVKDONJSA-N	C14H20O	ECHA	204.151	205.159	147.685	[M+H]+	Predicted	1545	Kovatas	Matyushin et al., 2019	13.09
44	4-(2,3,3-Trimethylbutan-2-yl)phenol	72861-06-4	HPXKISLLCCBHDQ-UHFFFAOYSA-N	C13H20O	ECHA	192.151	193.159	147.04	[M+H]+	Predicted	1546	Kovatas	Matyushin et al., 2019	13.1
45	4,4'-[2,2,2-Trifluoro-1-(trifluoromethyl)ethylidene]bisphenol	1478-61-1	ZFVMWEVVKGLCIJ-UHFFFAOYSA-N	C15H10F6O2	AMAP	336.058	337.066	166.06	[M-H]-	Measured	1554	Kovatas	Matyushin et al., 2019	13.19
46	4-(2,3-Dimethylpentan-2-yl)phenol	861011-60-1	RLWQHAIXLMFQPL-UHFFFAOYSA-N	C13H20O	ECHA	192.151	193.159	147.267	[M+H]+	Predicted	1555	Kovatas	Matyushin et al., 2019	13.2
47	4-(2-Methylhexan-2-yl)phenol	30784-31-7	MVUXIDLUKLKIEJ-UHFFFAOYSA-N	C13H20O	ECHA	192.151	193.159	150.108	[M+H]+	Predicted	1557	Kovatas	Matyushin et al., 2019	13.23
48	4-(5-Methylhexan-2-yl)phenol	857629-71-1	DRBKPEIFCPZWCM-UHFFFAOYSA-N	C13H20O	ECHA	192.151	193.159	147.133	[M+H]+	Predicted	1558	Kovatas	Matyushin et al., 2019	13.24
49	Desmethylcitalopram	62498-67-3	PTJADDMMFYXMMG-UHFFFAOYSA-N	C19H19FN2O	AMAP	310.148	311.155	173.631	[M+H]+	Predicted	1560	Kovatas	Matyushin et al., 2019	13.26
50	4-(Heptan-4-yl)phenol	6465-71-0	RXSSFYKTUVCUKA-UHFFFAOYSA-N	C13H20O	ECHA	192.151	193.159	149.781	[M+H]+	Predicted	1561	Kovatas	Matyushin et al., 2019	13.27
51	2,2-Bis(bromomethyl)propane-1,3-diol	3296-90-0	CHUGKEQJSLOLHL-UHFFFAOYSA-N	C5H10Br2O2	ECHA	261.902	262.91	141.424	[M+H]+	Predicted	1563	Kovatas	Matyushin et al., 2019	13.3
52	4-(2,4-Dimethylpentan-3-yl)phenol	1824346-00-0	OJSPJFXLZMMKFV-UHFFFAOYSA-N	C13H20O	ECHA	192.151	193.159	148.384	[M+H]+	Predicted	1567	Kovatas	Matyushin et al., 2019	13.34
53	4-(4-Methylhexan-2-yl)phenol	71945-81-8	YDVBYFVSTBFQOX-UHFFFAOYSA-N	C13H20O	ECHA	192.151	193.159	144.302	[M+H]+	Predicted	1568	Kovatas	Matyushin et al., 2019	13.35
54	Dichloronaphthalene 4	2198-75-6	AMCBMCWLCDERHY-UHFFFAOYSA-N	C10H6Cl2	AMAP	195.984	196.992	136.97	[M+H]+	Predicted	1573	Kovatas	Matyushin et al., 2019	13.41
55	Dichloronaphthalene 3	2050-69-3	MOXLHAPKZWTHEX-UHFFFAOYSA-N	C10H6Cl2	AMAP	195.984	196.992	135.841	[M+H]+	Predicted	1573	Kovatas	Matyushin et al., 2019	13.41
56	4-(Heptan-3-yl)phenol	6465-74-3	VVMIIKFOWHZTCV-UHFFFAOYSA-N	C13H20O	ECHA	192.151	193.159	149.802	[M+H]+	Predicted	1575	Kovatas	Matyushin et al., 2019	13.43
57	Tributyl phosphate	126-73-8	STCOOQWBFONSKY-UHFFFAOYSA-N	C12H27O4P	AMAP	266.164	267.172	168.437	[M+H]+	Measured	531757	Fiehn	MS-DIAL metabolomics MSP spectral kit	13.46
58	4-(Heptan-2-yl)phenol	6863-24-7	OXAMRILEWOFNPN-UHFFFAOYSA-N	C13H20O	ECHA	192.151	193.159	147.09	[M+H]+	Predicted	1579	Kovatas	Matyushin et al., 2019	13.48
59	Butylparaben	94-26-8	QFOHBWFCKVYLES-UHFFFAOYSA-N	C11H14O3	AMAP	194.094	195.102	148.06	[M-H]-	Measured	534450	Fiehn	MS-DIAL metabolomics MSP spectral kit	13.53
60	4-(1-Ethyl-1,2-dimethylpropyl)phenol	30784-27-1	CMKMVAVWKWMNDA-UHFFFAOYSA-N	C13H20O	ECHA	192.151	193.159	148.454	[M+H]+	Predicted	1585	Kovatas	Matyushin et al., 2019	13.55
61	4-(3-Ethylpentan-3-yl)phenol	37872-24-5	VTQOBBOXCXWMDE-UHFFFAOYSA-N	C13H20O	ECHA	192.151	193.159	151.27	[M+H]+	Predicted	1585	Kovatas	Matyushin et al., 2019	13.55
62	Bis(2-methoxyethyl) phthalate	117-82-8	HSUIVCLOAAJSRE-UHFFFAOYSA-N	C14H18O6	ECHA	282.11	283.118	165.669	[M+H]+	Predicted	536152	Fiehn	MS-DIAL metabolomics MSP spectral kit	13.57
63	Paracetamol	103-90-2	RZVAJINKPMORJF-UHFFFAOYSA-N	C8H9NO2	AMAP	151.063	152.071	130.81	[M+H]+	Measured	538533	Fiehn	MS-DIAL metabolomics MSP spectral kit	13.62
64	4-(3-Methylhexan-3-yl)phenol	30784-32-8	OJWSGKXEVFIBNL-UHFFFAOYSA-N	C13H20O	ECHA	192.151	193.159	147.876	[M+H]+	Predicted	1593	Kovatas	Matyushin et al., 2019	13.64
65	Dichloronaphthalene 6	1825-30-5	ZBQZXTBAGBTUAD-UHFFFAOYSA-N	C10H6Cl2	AMAP	195.984	196.992	130.84	[M+H]+	Predicted	1593	Kovatas	Matyushin et al., 2019	13.64
66	4-(3,3-Dimethylpentan-2-yl)phenol	911371-06-7	BCVTXGBALHYMLR-UHFFFAOYSA-N	C13H20O	ECHA	192.151	193.159	147.326	[M+H]+	Predicted	1594	Kovatas	Matyushin et al., 2019	13.65
67	4-(3-Methylhexan-2-yl)phenol	854904-93-1	CVEGGYAIBPXVDW-UHFFFAOYSA-N	C13H20O	ECHA	192.151	193.159	146.019	[M+H]+	Predicted	1595	Kovatas	Matyushin et al., 2019	13.66
68	3-Chlorodiphenyl ether	6452-49-9	BMURONZFJJPAOK-UHFFFAOYSA-N	C12H9ClO	AMAP	204.034	205.041	141.732	[M+H]+	Predicted	1598	Kovatas	Matyushin et al., 2019	13.7
69	Dichloronaphthalene 7	2050-72-8	CEDZMDSZTVUPSP-UHFFFAOYSA-N	C10H6Cl2	AMAP	195.984	196.992	131.73	[M+H]+	Predicted	1604	Kovatas	Matyushin et al., 2019	13.77
70	Dichloronaphthalene 8	2050-73-9	VQBIYCQGHAHVPN-UHFFFAOYSA-N	C10H6Cl2	AMAP	195.984	196.992	131.648	[M+H]+	Predicted	1615	Kovatas	Matyushin et al., 2019	13.89
71	Dichloronaphthalene 10	2050-75-1	SKGXUFZRYNGFJS-UHFFFAOYSA-N	C10H6Cl2	AMAP	195.984	196.992	136.294	[M+H]+	Predicted	1618	Kovatas	Matyushin et al., 2019	13.93
72	Dichloronaphthalene 9	2050-74-0	ADRYPAGQXFMVFP-UHFFFAOYSA-N	C10H6Cl2	AMAP	195.984	196.992	131.139	[M+H]+	Predicted	1619	Kovatas	Matyushin et al., 2019	13.94
73	1,2,4-Benzenetricarboxylic anhydride	552-30-7	SRPWOOOHEPICQU-UHFFFAOYSA-N	C9H4O5	ECHA	192.005	193.013	130.86	[M+H]+	Measured	1622	Kovatas	Matyushin et al., 2019	13.97
74	Ibuprofen	15687-27-1	HEFNNWSXXWATRW-UHFFFAOYSA-N	C13H18O2	AMAP	206.13	207.138	144	[M+H]+	Measured	1622	Kovatas	NIST library	13.97
75	4-(3-Ethylpentyl)phenol	911370-98-4	AJSOQFSSIPJHMP-UHFFFAOYSA-N	C13H20O	ECHA	192.151	193.159	150.288	[M+H]+	Predicted	1623	Kovatas	Matyushin et al., 2019	13.98
76	Dichloronaphthalene 5	1825-31-6	JDPKCYMVSKDOGS-UHFFFAOYSA-N	C10H6Cl2	AMAP	195.984	196.992	131.544	[M+H]+	Predicted	1623	Kovatas	Matyushin et al., 2019	13.98
77	4-(5-Methylhexyl)phenol	100532-36-3	DZIFYSBFHMEXBI-UHFFFAOYSA-N	C13H20O	ECHA	192.151	193.159	161.786	[M+H]+	Predicted	1631	Kovatas	Matyushin et al., 2019	14.07
78	Dichloronaphthalene 11	2065-70-5	YCFUHBHONRJFHI-UHFFFAOYSA-N	C10H6Cl2	AMAP	195.984	196.992	132.336	[M+H]+	Predicted	1642	Kovatas	Matyushin et al., 2019	14.2
79	Dichloronaphthalene 12	2198-77-8	DWBQZSYTSNYEEJ-UHFFFAOYSA-N	C10H6Cl2	AMAP	195.984	196.992	132.782	[M+H]+	Predicted	1643	Kovatas	Matyushin et al., 2019	14.21
80	4-Heptylphenol	1987-50-4	KNDDEFBFJLKPFE-UHFFFAOYSA-N	C13H20O	ECHA	192.151	193.159	149.176	[M+H]+	Predicted	1666	Kovatas	Matyushin et al., 2019	14.47
81	Di-iso-butyl phthalate	84-69-5	MGWAVDBGNNKXQV-UHFFFAOYSA-N	C16H22O4	AMAP	278.151	279.159	171.431	[M+H]+	Predicted	575187	Fiehn	MS-DIAL metabolomics MSP spectral kit	14.51
82	Celestolide	13170-00-1	IKTHMQYJOWTSJO-UHFFFAOYSA-N	C17H24O	AMAP	244.182	245.19	161.614	[M+H]+	Predicted	577617	Fiehn	MS-DIAL metabolomics MSP spectral kit	14.57
83	Pentachloroanisole	1825-21-4	BBABSCYTNHOKOG-UHFFFAOYSA-N	C7H3Cl5O	AMAP	279.859	280.867	148.238	[M+H]+	Predicted	1681	Kovatas	NIST library	14.64
84	2,6-Dichlorodiphenyl ether	28419-69-4	IRLZOQDGEAEIPX-UHFFFAOYSA-N	C12H8Cl2O	AMAP	237.995	239.003	144.192	[M+H]+	Predicted	1692	Kovatas	Matyushin et al., 2019	14.76
85	N-methyl perfluorooctanesulfonamide ethanol	24448-09-7	PLGACQRCZCVKGK-UHFFFAOYSA-N	C11H8F17NO3S	AMAP	556.995	558.003	191.598	[M+H]+	Predicted	1695	Kovatas	Matyushin et al., 2019	14.79
86	Isononylphenol	11066-49-2	UZVAZDQMPUOHKP-UHFFFAOYSA-N	C15H24O	ECHA	220.182	221.19	156.561	[M+H]+	Predicted	1697	Kovatas	Matyushin et al., 2019	14.81
87	Trichloronaphthalene 19	51570-43-5	DZHZYPCCEISGSQ-UHFFFAOYSA-N	C10H5Cl3	AMAP	229.945	230.953	141.227	[M+H]+	Predicted	1702	Kovatas	Matyushin et al., 2019	14.87
88	Trichloronaphthalene 20	55720-36-0	CJRUXWSXMDPLDQ-UHFFFAOYSA-N	C10H5Cl3	AMAP	229.945	230.953	142.386	[M+H]+	Predicted	1702	Kovatas	Matyushin et al., 2019	14.87
89	2,5-Dichlorodiphenyl ether	24910-69-8	VITXVDNQHXYQSK-UHFFFAOYSA-N	C12H8Cl2O	AMAP	237.995	239.003	149.296	[M+H]+	Predicted	1719	Kovatas	Matyushin et al., 2019	15.06
90	Phantolide	15323-35-0	VDBHOHJWUDKDRW-UHFFFAOYSA-N	C17H24O	AMAP	244.182	245.19	155.565	[M+H]+	Predicted	1719	Kovatas	Matyushin et al., 2019	15.06
91	2,4-Dichlorodiphenyl ether	51892-26-3	KXIPYLZZJZMMPD-UHFFFAOYSA-N	C12H8Cl2O	AMAP	237.995	239.003	150.512	[M+H]+	Predicted	1726	Kovatas	Matyushin et al., 2019	15.13
92	4-(1,1,5-Trimethylhexyl)phenol	521947-27-3	INFJVYKPPXZLJX-UHFFFAOYSA-N	C15H24O	ECHA	220.182	221.19	158.856	[M+H]+	Predicted	1727	Kovatas	Matyushin et al., 2019	15.14
93	2,4,6-Tribromophenyl allyl ether	3278-89-5	RZLLIOPGUFOWOD-UHFFFAOYSA-N	C9H7Br3O	AMAP	369.802	370.81	163.115	[M+H]+	Predicted	1727	Kovatas	Matyushin et al., 2019	15.14
94	4-(1-Ethyl-1,4-dimethylpentyl)phenol	142731-63-3	BGLUSMSXKMBLFS-UHFFFAOYSA-N	C15H24O	ECHA	220.182	221.19	157.95	[M+H]+	Predicted	1729	Kovatas	Matyushin et al., 2019	15.17
95	4-(1-Ethyl-1,3-dimethylpentyl)phenol	186825-36-5	RYIHVIPUIXFRNI-UHFFFAOYSA-N	C15H24O	ECHA	220.182	221.19	153.319	[M+H]+	Predicted	1734	Kovatas	Matyushin et al., 2019	15.22
96	Nonylphenol	25154-52-3	SNQQPOLDUKLAAF-UHFFFAOYSA-N	C15H24O	ECHA	220.182	221.19	155.82	[M+H]+	Predicted	1735	Kovatas	Matyushin et al., 2019	15.23
97	Trichloronaphthalene 13	50402-52-3	QEPTXDCPBXMWJC-UHFFFAOYSA-N	C10H5Cl3	AMAP	229.945	230.953	142.707	[M+H]+	Predicted	1737	Kovatas	Matyushin et al., 2019	15.25
98	Tris(2-chloroethyl)phosphate	115-96-8	HQUQLFOMPYWACS-UHFFFAOYSA-N	C6H12Cl3O4P	AMAP	283.953	284.961	150.357	[M+H]+	Measured	1740	Kovatas	NIST library	15.29
99	2,3-Dichlorodiphenyl ether	28675-08-3	VSKSUBSGORDMQX-UHFFFAOYSA-N	C12H8Cl2O	AMAP	237.995	239.003	149.97	[M+H]+	Predicted	1746	Kovatas	Matyushin et al., 2019	15.35
100	4-(3-Ethylheptan-2-yl)phenol	186825-39-8	GSSYEGRAMDNVJA-UHFFFAOYSA-N	C15H24O	ECHA	220.182	221.19	156.172	[M+H]+	Predicted	1747	Kovatas	Matyushin et al., 2019	15.36
101	2-(2,4-Dimethyl-3-cyclohexen-1-yl)-5-methyl-5-(1-methylpropyl)-1,3-dioxane	186309-28-4	DASQRZJTRKBKPP-UHFFFAOYSA-N	C17H30O2	ECHA	266.224	267.232	165.361	[M+H]+	Predicted	1753	Kovatas	Matyushin et al., 2019	15.43
102	p-(1,1-Dimethylheptyl)phenol	30784-30-6	IJWXCYSPVNCDMA-UHFFFAOYSA-N	C15H24O	ECHA	220.182	221.19	158.812	[M+H]+	Predicted	1754	Kovatas	Matyushin et al., 2019	15.44
103	2,2'-Dichlorodiphenyl ether	7024-98-8	MFJMZOUFSWSBNV-UHFFFAOYSA-N	C12H8Cl2O	AMAP	237.995	239.003	147.666	[M+H]+	Predicted	1755	Kovatas	Matyushin et al., 2019	15.45
104	Trichloronaphthalene 21	55720-37-1	CFEUGIGSIREATC-UHFFFAOYSA-N	C10H5Cl3	AMAP	229.945	230.953	141.829	[M+H]+	Predicted	1768	Kovatas	Matyushin et al., 2019	15.59
105	Trichloronaphthalene 14	50402-51-2	MRJBOPVWPORBKZ-UHFFFAOYSA-N	C10H5Cl3	AMAP	229.945	230.953	144.678	[M+H]+	Predicted	1768	Kovatas	Matyushin et al., 2019	15.59
106	3,4-Dichlorodiphenyl ether	55538-69-7	QFQLZVAAQOJUFS-UHFFFAOYSA-N	C12H8Cl2O	AMAP	237.995	239.003	151.736	[M+H]+	Predicted	1771	Kovatas	Matyushin et al., 2019	15.62
107	2,2’-Methylenebisphenol	2467-02-9	MQCPOLNSJCWPGT-UHFFFAOYSA-N	C13H12O2	AMAP	200.083	201.091	139.687	[M+H]+	Predicted	1773	Kovatas	Matyushin et al., 2019	15.65
108	4,4'-Dichlorodiphenyl ether	2444-89-5	URUJZHZLCCIILC-UHFFFAOYSA-N	C12H8Cl2O	AMAP	237.995	239.003	150.914	[M+H]+	Predicted	1773	Kovatas	Matyushin et al., 2019	15.65
109	Di-n-butyl phthalate	84-74-2	DOIRQSBPFJWKBE-UHFFFAOYSA-N	C16H22O4	AMAP	278.151	279.159	176.217	[M+H]+	Predicted	622154	Fiehn	MS-DIAL metabolomics MSP spectral kit	15.66
110	4-(1-Ethyl-1-methylhexyl)phenol	52427-13-1	QQKQQJZGUCFUPP-UHFFFAOYSA-N	C15H24O	ECHA	220.182	221.19	157.287	[M+H]+	Predicted	1776	Kovatas	Matyushin et al., 2019	15.68
111	3,5-Dichlorodiphenyl ether	24910-68-7	LEKOWSSKXYFERR-UHFFFAOYSA-N	C12H8Cl2O	AMAP	237.995	239.003	151.912	[M+H]+	Predicted	1777	Kovatas	Matyushin et al., 2019	15.69
112	Benzophenone-3	131-57-7	DXGLGDHPHMLXJC-UHFFFAOYSA-N	C14H12O3	AMAP	228.078	229.086	146.425	[M+H]+	Measured	623675	Fiehn	MS-DIAL metabolomics MSP spectral kit	15.7
113	Diazinon	333-41-5	FHIVAFMUCKRCQO-UHFFFAOYSA-N	C12H21N2O3PS	AMAP	304.101	305.108	172.27	[M+H]+	Measured	623685	Fiehn	MS-DIAL metabolomics MSP spectral kit	15.7
114	Chlorpyrifos	2921-88-2	SBPBAQFWLVIOKP-UHFFFAOYSA-N	C9H11Cl3NO3PS	AMAP	350.923	351.931	173.197	[M+H]+	Measured	623797	Fiehn	MS-DIAL metabolomics MSP spectral kit	15.7
115	Trichloronaphthalene 25	55720-39-3	FUEZTEBYLIMNHN-UHFFFAOYSA-N	C10H5Cl3	AMAP	229.945	230.953	142.018	[M+H]+	Predicted	1784	Kovatas	Matyushin et al., 2019	15.76
116	Hydroxy-ibuprofen	51146-55-5	UJHKVYPPCJBOSG-UHFFFAOYSA-N	C13H18O3	AMAP	222.125	223.133	146.666	[M+H]+	Predicted	1785	Kovatas	Matyushin et al., 2019	15.77
117	p-(1-Methyloctyl)phenol	17404-66-9	VFONHVBSRNKIAY-UHFFFAOYSA-N	C15H24O	ECHA	220.182	221.19	155.751	[M+H]+	Predicted	1788	Kovatas	Matyushin et al., 2019	15.81
118	Trichloronaphthalene 24	2437-54-9	RLTTZFDRZKJVKJ-UHFFFAOYSA-N	C10H5Cl3	AMAP	229.945	230.953	137.697	[M+H]+	Predicted	1788	Kovatas	Matyushin et al., 2019	15.81
119	Trichloronaphthalene 15	55720-33-7	MMHZKSMAFILONG-UHFFFAOYSA-N	C10H5Cl3	AMAP	229.945	230.953	141.057	[M+H]+	Predicted	1796	Kovatas	Matyushin et al., 2019	15.89
120	Tetrachloronaphthalene 43	31604-28-1	VFTLNRFRXWCJJK-UHFFFAOYSA-N	C10H4Cl4	AMAP	265.903	266.911	148.179	[M+H]+	Predicted	1798	Kovatas	Matyushin et al., 2019	15.91
121	2,4'-Dichlorodiphenyl ether	6903-65-7	MWKULKMSBBSGTP-UHFFFAOYSA-N	C12H8Cl2O	AMAP	237.995	239.003	149.907	[M+H]+	Predicted	1804	Kovatas	Matyushin et al., 2019	15.98
122	Trichloronaphthalene 22	55720-38-2	AXNCYYJNXAOOJQ-UHFFFAOYSA-N	C10H5Cl3	AMAP	229.945	230.953	141.842	[M+H]+	Predicted	1805	Kovatas	Matyushin et al., 2019	15.99
123	Cyclophosfamide	50-18-0	CMSMOCZEIVJLDB-UHFFFAOYSA-N	C7H15Cl2N2O2P	AMAP	260.024	261.032	146.25	[M+H]+	Measured	1807	Kovatas	Matyushin et al., 2019	16.01
124	Tris(chloroiso-propyl)phosphate	13674-84-5	KVMPUXDNESXNOH-UHFFFAOYSA-N	C9H18Cl3O4P	AMAP	326	327.008	161.765	[M+H]+	Measured	1807	Kovatas	Matyushin et al., 2019	16.01
125	Trichloronaphthalene 16	51570-44-6	AAUJSCRITBXDJH-UHFFFAOYSA-N	C10H5Cl3	AMAP	229.945	230.953	141.568	[M+H]+	Predicted	1809	Kovatas	Matyushin et al., 2019	16.03
126	2,3'-Dichlorodiphenyl ether	7024-99-9	NWRJCFQSGUPLID-UHFFFAOYSA-N	C12H8Cl2O	AMAP	237.995	239.003	149.479	[M+H]+	Predicted	1820	Kovatas	Matyushin et al., 2019	16.15
127	2,4,6-Trichlorodiphenyl ether	63646-52-6	WXLQUFLKMICSSY-UHFFFAOYSA-N	C12H7Cl3O	AMAP	271.956	272.964	156.359	[M+H]+	Predicted	1824	Kovatas	Matyushin et al., 2019	16.19
128	Trichloronaphthalene 26	55720-40-6	ZYTLBFKRYKUCMJ-UHFFFAOYSA-N	C10H5Cl3	AMAP	229.945	230.953	142.399	[M+H]+	Predicted	1825	Kovatas	Matyushin et al., 2019	16.2
129	Ethoxylated isononylphenol	37205-87-1	IRTXCPKNZUZNMH-UHFFFAOYSA-N	C17H28O	ECHA	248.214	249.221	165.939	[M+H]+	Predicted	1834	Kovatas	Matyushin et al., 2019	16.3
130	2-[4-(1,1,3,3-Tetramethylbutyl)phenoxy]ethanol	2315-67-5	JYCQQPHGFMYQCF-UHFFFAOYSA-N	C16H26O2	ECHA	250.193	251.201	162.445	[M+H]+	Predicted	1834	Kovatas	Matyushin et al., 2019	16.3
131	Trichloronaphthalene 17	55720-34-8	QYYUVUXSJZJCLQ-UHFFFAOYSA-N	C10H5Cl3	AMAP	229.945	230.953	141.871	[M+H]+	Predicted	1835	Kovatas	Matyushin et al., 2019	16.31
132	p-Isononylphenol	26543-97-5	JSFITYFUKSFPBZ-UHFFFAOYSA-N	C15H24O	ECHA	220.182	221.19	158.195	[M+H]+	Predicted	1845	Kovatas	Matyushin et al., 2019	16.41
133	3,3'-Dichlorodiphenyl ether	6903-62-4	RQMZSXZFMWCEET-UHFFFAOYSA-N	C12H8Cl2O	AMAP	237.995	239.003	150.167	[M+H]+	Predicted	1846	Kovatas	Matyushin et al., 2019	16.42
134	3,4'-Dichlorodiphenyl ether	6842-62-2	HPRGYUWRGCTBAV-UHFFFAOYSA-N	C12H8Cl2O	AMAP	237.995	239.003	151.59	[M+H]+	Predicted	1860	Kovatas	Matyushin et al., 2019	16.57
135	Trichloronaphthalene 23	2437-55-0	VQSNXLCFFHGXTI-UHFFFAOYSA-N	C10H5Cl3	AMAP	229.945	230.953	135.641	[M+H]+	Predicted	1861	Kovatas	Matyushin et al., 2019	16.58
136	Trichloronaphthalene 18	55720-35-9	YSFLKFZEQBZEPU-UHFFFAOYSA-N	C10H5Cl3	AMAP	229.945	230.953	142.234	[M+H]+	Predicted	1862	Kovatas	Matyushin et al., 2019	16.59
137	Sertraline	79617-96-2	VGKDLMBJGBXTGI-UHFFFAOYSA-N	C17H17Cl2N	AMAP	305.073	306.081	171.416	[M+H]+	Predicted	1865	Kovatas	Matyushin et al., 2019	16.62
138	Tetrachloronaphthalene 32	6733-54-6	BIVDISPRSYAHQQ-UHFFFAOYSA-N	C10H4Cl4	AMAP	265.903	266.911	151.042	[M+H]+	Predicted	1866	Kovatas	Matyushin et al., 2019	16.63
139	Ofloxacin	82419-36-1	GSDSWSVVBLHKDQ-UHFFFAOYSA-N	C18H20FN3O4	AMAP	361.143	362.151	189.833	[M+H]+	Measured	1868	Kovatas	Matyushin et al., 2019	16.65
140	2,3,5-Trichlorodiphenyl ether	162853-24-9	MDSPKCWGOVVFJD-UHFFFAOYSA-N	C12H7Cl3O	AMAP	271.956	272.964	159.019	[M+H]+	Predicted	1870	Kovatas	Matyushin et al., 2019	16.67
141	Lidocaine	137-58-6	NNJVILVZKWQKPM-UHFFFAOYSA-N	C14H22N2O	AMAP	234.173	235.181	156.705	[M+H]+	Measured	1875	Kovatas	NIST library	16.72
142	Norfluoxetine	126924-38-7	WIQRCHMSJFFONW-UHFFFAOYSA-N	C16H16F3NO	AMAP	295.118	296.126	164.039	[M+H]+	Predicted	1876	Kovatas	Matyushin et al., 2019	16.73
143	(2R,4R,6S,8S,10S)-2,4,6,8,10-Pentachloroundecane	140899-23-6	VSWIGMUMFDSAKB-UHFFFAOYSA-N	C11H19Cl5	AMAP	327.99	328.997	159.651	[M+H]+	Predicted	1877	Kovatas	Matyushin et al., 2019	16.74
144	2,4,5-Trichlorodiphenyl ether	52322-80-2	UWKZWXCTDPYXHU-UHFFFAOYSA-N	C12H7Cl3O	AMAP	271.956	272.964	159.606	[M+H]+	Predicted	1881	Kovatas	Matyushin et al., 2019	16.79
145	Tetrachloronaphthalene 34	67922-21-8	PWXOBMRJWBBEED-UHFFFAOYSA-N	C10H4Cl4	AMAP	265.903	266.911	150.559	[M+H]+	Predicted	1885	Kovatas	Matyushin et al., 2019	16.83
146	Tetrachloronaphthalene 28	53555-63-8	HJJKSUVYCQAMBG-UHFFFAOYSA-N	C10H4Cl4	AMAP	265.903	266.911	149.29	[M+H]+	Predicted	1890	Kovatas	Matyushin et al., 2019	16.88
147	Tetrachloronaphthalene 29	149864-78-8	ZVORWIZONZUEEI-UHFFFAOYSA-N	C10H4Cl4	AMAP	265.903	266.911	148.948	[M+H]+	Predicted	1895	Kovatas	Matyushin et al., 2019	16.93
148	2,3,4-Trichlorodiphenyl ether	85918-32-7	ANKBTLMYMVMWBS-UHFFFAOYSA-N	C12H7Cl3O	AMAP	271.956	272.964	156.538	[M+H]+	Predicted	1895	Kovatas	Matyushin et al., 2019	16.93
149	2,3,6-Trichlorodiphenyl ether	162853-25-0	RQSRPDGSUDRYLH-UHFFFAOYSA-N	C12H7Cl3O	AMAP	271.956	272.964	153.316	[M+H]+	Predicted	1905	Kovatas	Matyushin et al., 2019	17.03
150	Benzo[b]fluoranthene	205-99-2	FTOVXSOBNPWTSH-UHFFFAOYSA-N	C20H12	AMAP	252.093	253.101	150.89	M+.	Measured	678787	Fiehn	MS-DIAL metabolomics MSP spectral kit	17.05
151	Benzo[k]fluoranthene	207-08-9	HAXBIWFMXWRORI-UHFFFAOYSA-N	C20H12	AMAP	252.093	253.101	151.89	M+.	Measured	678787	Fiehn	MS-DIAL metabolomics MSP spectral kit	17.05
152	Musk tibetene	145-39-1	MINYPECWDZURGR-UHFFFAOYSA-N	C13H18N2O4	AMAP	266.126	267.134	158.889	[M+H]+	Predicted	1907	Kovatas	NIST library	17.05
153	2,4,4'-Trichlorodiphenyl ether	59039-21-3	PIORTDHJOLELKR-UHFFFAOYSA-N	C12H7Cl3O	AMAP	271.956	272.964	159.146	[M+H]+	Predicted	1907	Kovatas	Matyushin et al., 2019	17.05
154	Gemfibrozil	25812-30-0	HEMJJKBWTPKOJG-UHFFFAOYSA-N	C15H22O3	AMAP	250.156	251.164	157.55	[M+H]+	Measured	1908	Kovatas	Matyushin et al., 2019	17.06
155	Tetrachloronaphthalene 45	150224-15-0	XXWQPOHDPJIYIN-UHFFFAOYSA-N	C10H4Cl4	AMAP	265.903	266.911	150.275	[M+H]+	Predicted	1908	Kovatas	Matyushin et al., 2019	17.06
156	1,7,7-Trimethyl-3-(phenylmethylene)bicyclo[2.2.1]heptan-2-one	15087-24-8	OIQXFRANQVWXJF-UHFFFAOYSA-N	C17H20O	ECHA	240.151	241.159	160.782	[M+H]+	Predicted	1909	Kovatas	Matyushin et al., 2019	17.07
157	2,4-Dibromoanisole	21702-84-1	XGXUGXPKRBQINS-UHFFFAOYSA-N	C7H6Br2O	AMAP	265.876	266.884	140.541	[M+H]+	Predicted	1910	Kovatas	Matyushin et al., 2019	17.08
158	2,4',5-Trichlorodiphenyl ether	65075-00-5	FZBSTAVCYOMFMD-UHFFFAOYSA-N	C12H7Cl3O	AMAP	271.956	272.964	157.356	[M+H]+	Predicted	1911	Kovatas	Matyushin et al., 2019	17.09
159	Sulfamethoxazole	723-46-6	JLKIGFTWXXRPMT-UHFFFAOYSA-N	C10H11N3O3S	AMAP	253.052	254.059	151.639	[M+H]+	Measured	682596	Fiehn	MS-DIAL metabolomics MSP spectral kit	17.15
160	Tetrachloronaphthalene 44	55720-42-8	BULBRUKKSUUPNT-UHFFFAOYSA-N	C10H4Cl4	AMAP	265.903	266.911	150.701	[M+H]+	Predicted	1919	Kovatas	Matyushin et al., 2019	17.17
161	Tetrachloronaphthalene 46	3432-57-3	LITCKAVLJAKHOE-UHFFFAOYSA-N	C10H4Cl4	AMAP	265.903	266.911	143.519	[M+H]+	Predicted	1922	Kovatas	Matyushin et al., 2019	17.2
162	Carboxy-ibuprofen	15935-54-3	DIVLBIVDYADZPL-UHFFFAOYSA-N	C13H16O4	AMAP	236.104	237.112	149.48	[M+H]+	Predicted	1927	Kovatas	Matyushin et al., 2019	17.25
163	Tetrachloronaphthalene 33	51570-45-7	GLVVZPZGCNEVEM-UHFFFAOYSA-N	C10H4Cl4	AMAP	265.903	266.911	150.487	[M+H]+	Predicted	1927	Kovatas	Matyushin et al., 2019	17.25
164	Tetrachloronaphthalene 47	55720-43-9	VJZRCIYSYVGDMU-UHFFFAOYSA-N	C10H4Cl4	AMAP	265.903	266.911	149.246	[M+H]+	Predicted	1931	Kovatas	Matyushin et al., 2019	17.29
165	Tetrachloronaphthalene 40	67922-24-1	OVAYDYKVLHHIDQ-UHFFFAOYSA-N	C10H4Cl4	AMAP	265.903	266.911	150.071	[M+H]+	Predicted	1932	Kovatas	Matyushin et al., 2019	17.3
166	2-[4-(3,6-Dimethylheptan-3-yl)phenoxy]ethanol	1119449-37-4	QRFCMJANHDRHEH-UHFFFAOYSA-N	C17H28O2	ECHA	264.208	265.216	168.506	[M+H]+	Predicted	1933	Kovatas	Matyushin et al., 2019	17.31
167	2,2',6-Trichlorodiphenyl ether	727738-44-5	CQVFBUDIKATBSM-UHFFFAOYSA-N	C12H7Cl3O	AMAP	271.956	272.964	151.418	[M+H]+	Predicted	1933	Kovatas	Matyushin et al., 2019	17.31
168	2,2',5-Trichlorodiphenyl ether	727738-42-3	NTJXMYMAAKIBAL-UHFFFAOYSA-N	C12H7Cl3O	AMAP	271.956	272.964	155.748	[M+H]+	Predicted	1936	Kovatas	Matyushin et al., 2019	17.34
169	Benzo[a]pyrene	50-32-8	FMMWHPNWAFZXNH-UHFFFAOYSA-N	C20H12	AMAP	252.093	253.101	149.835	M+.	Measured	690891	Fiehn	MS-DIAL metabolomics MSP spectral kit	17.35
170	2,2',4-Trichlorodiphenyl ether	68914-97-6	YXMNUPKWUMIZAV-UHFFFAOYSA-N	C12H7Cl3O	AMAP	271.956	272.964	156.129	[M+H]+	Predicted	1939	Kovatas	Matyushin et al., 2019	17.37
171	2,3',6-Trichlorodiphenyl ether	727738-45-6	CSKOAUQGNHMPBS-UHFFFAOYSA-N	C12H7Cl3O	AMAP	271.956	272.964	151.186	[M+H]+	Predicted	1941	Kovatas	Matyushin et al., 2019	17.39
172	1,7-Dimethylxanthine	611-59-6	QUNWUDVFRNGTCO-UHFFFAOYSA-N	C7H8N4O2	AMAP	180.064	181.072	132.4	[M+H]+	Measured	693338	Fiehn	MS-DIAL metabolomics MSP spectral kit	17.41
173	1,2,4,5-Tetrabromo-3,6-dimethylbenzene	23488-38-2	RXKOKVQKECXYOT-UHFFFAOYSA-N	C8H6Br4	AMAP	421.716	422.724	167.988	[M+H]+	Predicted	1944	Kovatas	Matyushin et al., 2019	17.42
174	Tetrachloronaphthalene 27	20020-02-4	NAQWICRLNQSPPW-UHFFFAOYSA-N	C10H4Cl4	AMAP	265.903	266.911	148.704	[M+H]+	Predicted	1946	Kovatas	Matyushin et al., 2019	17.44
175	4-(1,2-Dibromoethyl)-1,2-dibromocyclohexane	3322-93-8	PQRRSJBLKOPVJV-UHFFFAOYSA-N	C8H12Br4	AMAP	427.763	428.77	169.308	[M+H]+	Predicted	1947	Kovatas	Matyushin et al., 2019	17.45
176	Tetrachloronaphthalene 38	149864-80-2	DLTBLLHAQLBHDR-UHFFFAOYSA-N	C10H4Cl4	AMAP	265.903	266.911	148.665	[M+H]+	Predicted	1954	Kovatas	Matyushin et al., 2019	17.52
177	3,4,4'-Trichlorodiphenyl ether	63646-51-5	FTZDEZOARSJHGU-UHFFFAOYSA-N	C12H7Cl3O	AMAP	271.956	272.964	161.33	[M+H]+	Predicted	1956	Kovatas	Matyushin et al., 2019	17.54
178	Dipentyl phthalate	131-18-0	IPKKHRVROFYTEK-UHFFFAOYSA-N	C18H26O4	ECHA	306.183	307.19	183.816	[M+H]+	Predicted	700519	Fiehn	MS-DIAL metabolomics MSP spectral kit	17.59
179	1,7,7-Trimethyl-3-[(4-methylphenyl)methylene]bicyclo[2.2.1]heptan-2-one	36861-47-9	HEOCBCNFKCOKBX-KAMYIIQDSA-N	C18H22O	ECHA	254.167	255.174	164.893	[M+H]+	Predicted	1963	Kovatas	Matyushin et al., 2019	17.61
180	2,3',5-Trichlorodiphenyl ether	727738-43-4	FTGPHPONDJREBV-UHFFFAOYSA-N	C12H7Cl3O	AMAP	271.956	272.964	156.508	[M+H]+	Predicted	1964	Kovatas	Matyushin et al., 2019	17.62
181	Pentachloronaphthalene 60	150224-17-2	GXQUDLBNLKOIQB-UHFFFAOYSA-N	C10H3Cl5	AMAP	299.864	300.872	159.397	[M+H]+	Predicted	1964	Kovatas	Matyushin et al., 2019	17.62
182	2,2',3-Trichlorodiphenyl ether	727738-38-7	XFQQAPMKSRDRNO-UHFFFAOYSA-N	C12H7Cl3O	AMAP	271.956	272.964	156.386	[M+H]+	Predicted	1968	Kovatas	Matyushin et al., 2019	17.66
183	3,4',5-Trichlorodiphenyl ether	2545-52-0	CCEZFZGXWFJQEF-UHFFFAOYSA-N	C12H7Cl3O	AMAP	271.956	272.964	161.148	[M+H]+	Predicted	1969	Kovatas	Matyushin et al., 2019	17.67
184	2-(Isononylphenoxy)ethanol	85005-55-6	YWFWPJLGQZVOCG-UHFFFAOYSA-N	C17H28O2	ECHA	264.208	265.216	166.717	[M+H]+	Predicted	1971	Kovatas	Matyushin et al., 2019	17.69
185	Tetrachloronaphthalene 30	55720-41-7	AULMCNDOHMTPGC-UHFFFAOYSA-N	C10H4Cl4	AMAP	265.903	266.911	149.579	[M+H]+	Predicted	1973	Kovatas	Matyushin et al., 2019	17.71
186	Tetrachloronaphthalene 48	34588-40-4	XTTLUUBHRXWFSZ-UHFFFAOYSA-N	C10H4Cl4	AMAP	265.903	266.911	152.283	[M+H]+	Predicted	1979	Kovatas	Matyushin et al., 2019	17.77
187	Pentachloronaphthalene 53	150224-24-1	HVYRFNJXZVEGFK-UHFFFAOYSA-N	C10H3Cl5	AMAP	299.864	300.872	155.699	[M+H]+	Predicted	1984	Kovatas	Matyushin et al., 2019	17.82
188	Tetrachloronaphthalene 41	149864-82-4	DARLUNVQYCQWRW-UHFFFAOYSA-N	C10H4Cl4	AMAP	265.903	266.911	152.26	[M+H]+	Predicted	1985	Kovatas	Matyushin et al., 2019	17.83
189	Tetrachloronaphthalene 42	53555-64-9	OTTCXKPQKOLSJN-UHFFFAOYSA-N	C10H4Cl4	AMAP	265.903	266.911	150.753	[M+H]+	Predicted	1986	Kovatas	Matyushin et al., 2019	17.84
190	2,3',4-Trichlorodiphenyl ether	155999-93-2	BJFOCMRBCBZFJT-UHFFFAOYSA-N	C12H7Cl3O	AMAP	271.956	272.964	158.022	[M+H]+	Predicted	1987	Kovatas	Matyushin et al., 2019	17.85
191	2',3,4-Trichlorodiphenyl ether	61328-44-7	VBNJGYOQZAENPO-UHFFFAOYSA-N	C12H7Cl3O	AMAP	271.956	272.964	159.517	[M+H]+	Predicted	1988	Kovatas	Matyushin et al., 2019	17.86
192	2',3,5-Trichlorodiphenyl ether	727738-40-1	WNTKDANBGHJDLL-UHFFFAOYSA-N	C12H7Cl3O	AMAP	271.956	272.964	158.191	[M+H]+	Predicted	1990	Kovatas	Matyushin et al., 2019	17.88
193	4-(2,4-Dimethyl-3-propylheptyl)phenol	57427-55-1	OZZIOWVRWRTHQO-UHFFFAOYSA-N	C18H30O	ECHA	262.229	263.237	166.416	[M+H]+	Predicted	1992	Kovatas	Matyushin et al., 2019	17.9
194	Dacthal	1861-32-1	NPOJQCVWMSKXDN-UHFFFAOYSA-N	C10H6Cl4O4	AMAP	331.899	332.906	163.811	[M+H]+	Predicted	1994	Kovatas	Matyushin et al., 2019	17.92
195	2-(Nonylphenoxy)ethanol	27986-36-3	IEORSVTYLWZQJQ-UHFFFAOYSA-N	C17H28O2	ECHA	264.208	265.216	165.863	[M+H]+	Predicted	2004	Kovatas	Matyushin et al., 2019	18.02
196	2,3,4,6-Tetrachlorodiphenyl ether	85918-33-8	WJZPRRFFZWVZJL-UHFFFAOYSA-N	C12H6Cl4O	AMAP	307.914	308.922	161.74	[M+H]+	Predicted	2004	Kovatas	Matyushin et al., 2019	18.02
197	Tetrachloronaphthalene 35	6529-87-9	OBUSZUCZKSCTMW-UHFFFAOYSA-N	C10H4Cl4	AMAP	265.903	266.911	150.724	[M+H]+	Predicted	2007	Kovatas	Matyushin et al., 2019	18.05
198	2,3,4'-Trichlorodiphenyl ether	157683-71-1	KOTNFWJIMRGVBR-UHFFFAOYSA-N	C12H7Cl3O	AMAP	271.956	272.964	159.173	[M+H]+	Predicted	2008	Kovatas	Matyushin et al., 2019	18.06
199	3,4,5-Trichlorodiphenyl ether	63646-53-7	ZQCCHNBMSHOJAT-UHFFFAOYSA-N	C12H7Cl3O	AMAP	271.956	272.964	158.267	[M+H]+	Predicted	2010	Kovatas	Matyushin et al., 2019	18.08
200	Tetrachloronaphthalene 37	67922-23-0	KQZUIOXHRIVQGR-UHFFFAOYSA-N	C10H4Cl4	AMAP	265.903	266.911	150.432	[M+H]+	Predicted	2013	Kovatas	Matyushin et al., 2019	18.1
201	Bisphenol A	80-05-7	IISBACLAFKSPIT-UHFFFAOYSA-N	C15H16O2	AMAP	228.115	229.122	149.495	[M+H]+	Measured	722501	Fiehn	MS-DIAL metabolomics MSP spectral kit	18.12
202	Ifosfamide	3778-73-2	HOMGKSMUEGBAAB-UHFFFAOYSA-N	C7H15Cl2N2O2P	AMAP	260.024	261.032	146.933	[M+H]+	Measured	2017	Kovatas	Matyushin et al., 2019	18.14
203	2,3,3'-Trichlorodiphenyl ether	727738-39-8	WRBFXFUXFGLONT-UHFFFAOYSA-N	C12H7Cl3O	AMAP	271.956	272.964	157.459	[M+H]+	Predicted	2017	Kovatas	Matyushin et al., 2019	18.14
204	Butyl benzyl phthalate	85-68-7	IRIAEXORFWYRCZ-UHFFFAOYSA-N	C19H20O4	AMAP	312.136	313.143	181.266	[M+H]+	Predicted	724427	Fiehn	MS-DIAL metabolomics MSP spectral kit	18.17
205	Pentachlorophenol	87-86-5	IZUPBVBPLAPZRR-UHFFFAOYSA-N	C6HCl5O	AMAP	265.844	266.851	134.35	M+.	Measured	725620	Fiehn	MS-DIAL metabolomics MSP spectral kit	18.2
206	2,4',6-Trichlorodiphenyl ether	157683-72-2	ZMRFCSWFCKICQE-UHFFFAOYSA-N	C12H7Cl3O	AMAP	271.956	272.964	152.338	[M+H]+	Predicted	2024	Kovatas	Matyushin et al., 2019	18.21
207	4,4’-Methylenebisphenol	620-92-8	PXKLMJQFEQBVLD-UHFFFAOYSA-N	C13H12O2	AMAP	200.083	201.091	153.045	[M-H]-	Measured	2027	Kovatas	Matyushin et al., 2019	18.24
208	2,3,5,6-Tetrachlorodiphenyl ether	63646-54-8	UFGXCDQXRUFDMA-UHFFFAOYSA-N	C12H6Cl4O	AMAP	307.914	308.922	163.523	[M+H]+	Predicted	2029	Kovatas	Matyushin et al., 2019	18.26
209	Tetrachloronaphthalene 39	149864-79-9	AXLIBZIJTKPCHR-UHFFFAOYSA-N	C10H4Cl4	AMAP	265.903	266.911	152.07	[M+H]+	Predicted	2032	Kovatas	Matyushin et al., 2019	18.29
210	p-sec-Nonylphenol phosphite	106599-06-8	HLSMAGIZKTVYHL-UHFFFAOYSA-N	C15H25O3P	ECHA	284.154	285.161	170.73	[M+H]+	Predicted	2035	Kovatas	Matyushin et al., 2019	18.32
211	Naproxen	22204-53-1	CMWTZPSULFXXJA-UHFFFAOYSA-N	C14H14O3	AMAP	230.094	231.102	147.82	[M+H]+	Predicted	2036	Kovatas	Matyushin et al., 2019	18.33
212	2,4,4',6-Tetrachlorodiphenyl ether	63553-30-0	YCWRSOTXXJYCKF-UHFFFAOYSA-N	C12H6Cl4O	AMAP	307.914	308.922	161.947	[M+H]+	Predicted	2036	Kovatas	Matyushin et al., 2019	18.33
213	Tetrachloronaphthalene 36	67922-22-9	ZPUUGNBIWHBXBM-UHFFFAOYSA-N	C10H4Cl4	AMAP	265.903	266.911	151.513	[M+H]+	Predicted	2037	Kovatas	Matyushin et al., 2019	18.34
214	Amlodipin	88150-42-9	HTIQEAQVCYTUBX-UHFFFAOYSA-N	C20H25ClN2O5	AMAP	408.145	409.152	189.767	[M+H]+	Measured	2037	Kovatas	Matyushin et al., 2019	18.34
215	3,3',5-Trichlorodiphenyl ether	727738-41-2	NIYPWVDRZJTBLM-UHFFFAOYSA-N	C12H7Cl3O	AMAP	271.956	272.964	159.181	[M+H]+	Predicted	2042	Kovatas	Matyushin et al., 2019	18.38
216	2-Bromoallyl-2,4,6-tribromophenyl ether	99717-56-3	RLPZXGWCSHFKJI-UHFFFAOYSA-N	C9H6Br4O	AMAP	449.711	450.718	164.898	[M+H]+	Predicted	2043	Kovatas	Matyushin et al., 2019	18.39
217	3,3',4-Trichlorodiphenyl ether	66794-60-3	BUKLLCIUMZELOH-UHFFFAOYSA-N	C12H7Cl3O	AMAP	271.956	272.964	159.497	[M+H]+	Predicted	2044	Kovatas	Matyushin et al., 2019	18.4
218	Di-iso-pentyl phthalate	605-50-5	JANBFCARANRIKJ-UHFFFAOYSA-N	C18H26O4	ECHA	306.183	307.19	184.487	[M+H]+	Predicted	2045	Kovatas	NIST library	18.41
219	Pentabromobenzene	608-90-2	LLVVSBBXENOOQY-UHFFFAOYSA-N	C6HBr5	AMAP	471.595	472.603	170.784	[M+H]+	Predicted	2045	Kovatas	Matyushin et al., 2019	18.41
220	Triphenyl phosphate	115-86-6	XZZNDPSIHUTMOC-UHFFFAOYSA-N	C18H15O4P	AMAP	326.07	327.078	171.407	[M+H]+	Measured	735188	Fiehn	MS-DIAL metabolomics MSP spectral kit	18.43
221	Fenoprofen	31879-05-7	RDJGLLICXDHJDY-UHFFFAOYSA-N	C15H14O3	AMAP	242.094	243.102	152.662	[M+H]+	Predicted	2048	Kovatas	Matyushin et al., 2019	18.44
222	2,2',3,3',5,6,6'-Heptachlorodiphenyl ether	727739-04-0	BLTBVEJZWOYWDS-UHFFFAOYSA-N	C12H3Cl7O	AMAP	409.797	410.805	180.326	[M+H]+	Predicted	2055	Kovatas	Matyushin et al., 2019	18.51
223	Tris(2-butoxyethyl) phosphate	78-51-3	WTLBZVNBAKMVDP-UHFFFAOYSA-N	C18H39O7P	AMAP	398.243	399.251	197.817	[M+H]+	Measured	738905	Fiehn	MS-DIAL metabolomics MSP spectral kit	18.52
224	Tetrachloronaphthalene 31	149864-81-3	UVMHXYSILPJXPK-UHFFFAOYSA-N	C10H4Cl4	AMAP	265.903	266.911	149.375	[M+H]+	Predicted	2057	Kovatas	Matyushin et al., 2019	18.53
225	4-Aminoazobenzene	60-09-3	QPQKUYVSJWQSDY-UHFFFAOYSA-N	C12H11N3	ECHA	197.095	198.103	144.19	[M+H]+	Measured	2062	Kovatas	Matyushin et al., 2019	18.57
226	2-Methyl-1-(4-methylthiophenyl)-2-morpholinopropan-1-one	71868-10-5	LWRBVKNFOYUCNP-UHFFFAOYSA-N	C15H21NO2S	ECHA	279.129	280.137	168.124	[M+H]+	Predicted	2063	Kovatas	Matyushin et al., 2019	18.58
227	2,3,4',5-Tetrachlorodiphenyl ether	220002-41-5	YHQRYZGDQCSHFO-UHFFFAOYSA-N	C12H6Cl4O	AMAP	307.914	308.922	166.68	[M+H]+	Predicted	2064	Kovatas	Matyushin et al., 2019	18.59
228	2,2',4,6-Tetrachlorodiphenyl ether	727738-54-7	KTWRMXMTWFBDRJ-UHFFFAOYSA-N	C12H6Cl4O	AMAP	307.914	308.922	162.213	[M+H]+	Predicted	2066	Kovatas	Matyushin et al., 2019	18.61
229	2,2',5,5'-Tetrachlorodiphenyl ether	727738-56-9	YWBKRNRSWKEARX-UHFFFAOYSA-N	C12H6Cl4O	AMAP	307.914	308.922	162.949	[M+H]+	Predicted	2067	Kovatas	Matyushin et al., 2019	18.62
230	2,4-Di-tert-butyl-6-(5-chlorobenzotriazol-2-yl)phenol	3864-99-1	UWSMKYBKUPAEJQ-UHFFFAOYSA-N	C20H24ClN3O	ECHA	357.16	358.168	196.15	[M+H]+	Measured	744178	Fiehn	MS-DIAL metabolomics MSP spectral kit	18.65
231	2,2',4,5'-Tetrachlorodiphenyl ether	155999-92-1	XIXPEFLLHQAIOY-UHFFFAOYSA-N	C12H6Cl4O	AMAP	307.914	308.922	164.641	[M+H]+	Predicted	2075	Kovatas	Matyushin et al., 2019	18.7
232	2,3',4,6-Tetrachlorodiphenyl ether	727738-55-8	AVSRXQFGVHEINV-UHFFFAOYSA-N	C12H6Cl4O	AMAP	307.914	308.922	162.209	[M+H]+	Predicted	2075	Kovatas	Matyushin et al., 2019	18.7
233	2,3,4,5-Tetrachlorodiphenyl ether	220002-40-4	QAPPZLVGIXQUJW-UHFFFAOYSA-N	C12H6Cl4O	AMAP	307.914	308.922	163.572	[M+H]+	Predicted	2079	Kovatas	Matyushin et al., 2019	18.73
234	Pentachloronaphthalene 58	150224-19-4	WYLDWCYZCFRVRH-UHFFFAOYSA-N	C10H3Cl5	AMAP	299.864	300.872	158.915	[M+H]+	Predicted	2083	Kovatas	Matyushin et al., 2019	18.77
235	2,4,4',5-Tetrachlorodiphenyl ether	61328-45-8	KXOJXWNARBQHNX-UHFFFAOYSA-N	C12H6Cl4O	AMAP	307.914	308.922	167.451	[M+H]+	Predicted	2083	Kovatas	Matyushin et al., 2019	18.77
236	2,2',4,4'-Tetrachlorodiphenyl ether	28076-73-5	ZRWRPGGXCSSBAO-UHFFFAOYSA-N	C12H6Cl4O	AMAP	307.914	308.922	163.951	[M+H]+	Predicted	2084	Kovatas	Matyushin et al., 2019	18.78
237	Dicyclohexyl phthalate	84-61-7	VOWAEIGWURALJQ-UHFFFAOYSA-N	C20H26O4	ECHA	330.183	331.19	189.175	[M+H]+	Predicted	749852	Fiehn	MS-DIAL metabolomics MSP spectral kit	18.79
238	2,3,4,4'-Tetrachlorodiphenyl ether	65075-01-6	ZPOBHUZRVVTGKB-UHFFFAOYSA-N	C12H6Cl4O	AMAP	307.914	308.922	165.458	[M+H]+	Predicted	2086	Kovatas	Matyushin et al., 2019	18.8
239	2,2',3,5-Tetrachlorodiphenyl ether	727738-50-3	RTDOXTNDEIQMSD-UHFFFAOYSA-N	C12H6Cl4O	AMAP	307.914	308.922	165.14	[M+H]+	Predicted	2086	Kovatas	Matyushin et al., 2019	18.8
240	Pentachloronaphthalene 61	150224-22-9	HGSDQSUMXKHGTH-UHFFFAOYSA-N	C10H3Cl5	AMAP	299.864	300.872	159.18	[M+H]+	Predicted	2089	Kovatas	Matyushin et al., 2019	18.83
241	2,2',3,5'-Tetrachlorodiphenyl ether	727738-47-8	WTZJRRWYCWWOOF-UHFFFAOYSA-N	C12H6Cl4O	AMAP	307.914	308.922	164.32	[M+H]+	Predicted	2094	Kovatas	Matyushin et al., 2019	18.87
242	Pentachloronaphthalene 49	67922-25-2	JRZKNHITLINYHV-UHFFFAOYSA-N	C10H3Cl5	AMAP	299.864	300.872	155.644	[M+H]+	Predicted	2095	Kovatas	Matyushin et al., 2019	18.88
243	N-pentyl-iso-pentyl phthalate	776297-69-9	MCXWUHMDAJQKBI-UHFFFAOYSA-N	C18H26O4	ECHA	306.183	307.19	184.138	[M+H]+	Predicted	2097	Kovatas	Matyushin et al., 2019	18.9
244	2-(4-Nonylphenoxy)ethanol	26027-38-3	KUXGUCNZFCVULO-UHFFFAOYSA-N	C17H28O2	ECHA	264.208	265.216	168.169	[M+H]+	Predicted	2101	Kovatas	Matyushin et al., 2019	18.94
245	Hydrogenated terphenyl	61788-32-7	TVBYFUMVFJKKNJ-UHFFFAOYSA-N	C18H22	ECHA	238.172	239.179	158.587	[M+H]+	Predicted	2102	Kovatas	Matyushin et al., 2019	18.95
246	Pentachloronaphthalene 59	150224-25-2	FEIKEVSWLMYFFF-UHFFFAOYSA-N	C10H3Cl5	AMAP	299.864	300.872	158.238	[M+H]+	Predicted	2106	Kovatas	Matyushin et al., 2019	18.98
247	2,2',4,5-Tetrachlorodiphenyl ether	162853-26-1	DRVAMLZVBNYSQE-UHFFFAOYSA-N	C12H6Cl4O	AMAP	307.914	308.922	164.493	[M+H]+	Predicted	2105	Kovatas	Matyushin et al., 2019	18.98
248	2,2',3,4-Tetrachlorodiphenyl ether	220002-37-9	VTTDWGUAWMLHPR-UHFFFAOYSA-N	C12H6Cl4O	AMAP	307.914	308.922	162.196	[M+H]+	Predicted	2112	Kovatas	Matyushin et al., 2019	19.04
249	Triclosan	3380-34-5	XEFQLINVKFYRCS-UHFFFAOYSA-N	C12H7Cl3O2	AMAP	287.951	288.958	158.398	[M-H]-	Measured	2114	Kovatas	Matyushin et al., 2019	19.06
250	Diundecyl phthalate	3648-20-2	QQVHEQUEHCEAKS-UHFFFAOYSA-N	C30H50O4	AMAP	474.37	475.378	230.764	[M+H]+	Predicted	2114	Kovatas	Matyushin et al., 2019	19.06
251	2,3',4,5'-Tetrachlorodiphenyl ether	147102-64-5	XORVNHCKWFPDLN-UHFFFAOYSA-N	C12H6Cl4O	AMAP	307.914	308.922	165.988	[M+H]+	Predicted	2120	Kovatas	Matyushin et al., 2019	19.11
252	2,3,3',5-Tetrachlorodiphenyl ether	727738-51-4	WDEDSACPPIUBIM-UHFFFAOYSA-N	C12H6Cl4O	AMAP	307.914	308.922	165.193	[M+H]+	Predicted	2122	Kovatas	Matyushin et al., 2019	19.13
253	2,2',3,4'-Tetrachlorodiphenyl ether	147102-63-4	UYVBJPIPRAJEKW-UHFFFAOYSA-N	C12H6Cl4O	AMAP	307.914	308.922	164.831	[M+H]+	Predicted	2125	Kovatas	Matyushin et al., 2019	19.16
254	2,3,4',6-Tetrachlorodiphenyl ether	220002-42-6	HJCNTJIMUWQMSA-UHFFFAOYSA-N	C12H6Cl4O	AMAP	307.914	308.922	161.788	[M+H]+	Predicted	2125	Kovatas	Matyushin et al., 2019	19.16
255	2,3',4,4'-Tetrachlorodiphenyl ether	61328-46-9	CAWSVYYOUZEMHA-UHFFFAOYSA-N	C12H6Cl4O	AMAP	307.914	308.922	166.686	[M+H]+	Predicted	2129	Kovatas	Matyushin et al., 2019	19.2
256	Pentachloronaphthalene 62	150224-21-8	LBCOXKFWBDTJTF-UHFFFAOYSA-N	C10H3Cl5	AMAP	299.864	300.872	158.804	[M+H]+	Predicted	2133	Kovatas	Matyushin et al., 2019	19.23
257	Pentachloronaphthalene 57	150224-20-7	KPOZENRUJCHWOA-UHFFFAOYSA-N	C10H3Cl5	AMAP	299.864	300.872	158.713	[M+H]+	Predicted	2134	Kovatas	Matyushin et al., 2019	19.24
258	Hexachloronaphthalene 68	103426-95-5	FQELOCOACCYGLL-UHFFFAOYSA-N	C10H2Cl6	AMAP	333.825	334.833	164.236	[M+H]+	Predicted	2137	Kovatas	Matyushin et al., 2019	19.27
259	2,2',6,6'-Tetrachlorodiphenyl ether	91371-42-5	QGEKQTVINSUSJJ-UHFFFAOYSA-N	C12H6Cl4O	AMAP	307.914	308.922	155.551	[M+H]+	Predicted	2138	Kovatas	Matyushin et al., 2019	19.28
260	2,3',4',5-Tetrachlorodiphenyl ether	159553-67-0	MFTPXFIGIJCNJM-UHFFFAOYSA-N	C12H6Cl4O	AMAP	307.914	308.922	165.666	[M+H]+	Predicted	2138	Kovatas	Matyushin et al., 2019	19.28
261	2,3',4,5-Tetrachlorodiphenyl ether	152833-52-8	QDQGECFQVPRMEO-UHFFFAOYSA-N	C12H6Cl4O	AMAP	307.914	308.922	165.78	[M+H]+	Predicted	2138	Kovatas	Matyushin et al., 2019	19.28
262	2,2',5,6'-Tetrachlorodiphenyl ether	727738-57-0	PTDYNPOYHAVZAN-UHFFFAOYSA-N	C12H6Cl4O	AMAP	307.914	308.922	157.782	[M+H]+	Predicted	2139	Kovatas	Matyushin et al., 2019	19.29
263	Pentachloronaphthalene 50	67922-26-3	BAOLNVSMVTYGDA-UHFFFAOYSA-N	C10H3Cl5	AMAP	299.864	300.872	154.965	[M+H]+	Predicted	2144	Kovatas	Matyushin et al., 2019	19.33
264	2,3',5,5'-Tetrachlorodiphenyl ether	727738-58-1	AHMHHSWRNYLGBD-UHFFFAOYSA-N	C12H6Cl4O	AMAP	307.914	308.922	164.97	[M+H]+	Predicted	2145	Kovatas	Matyushin et al., 2019	19.34
265	Amiloride	2609-46-3	XSDQTOBWRPYKKA-UHFFFAOYSA-N	C6H8ClN7O	AMAP	229.047	230.055	145.71	[M+H]+	Measured	2146	Kovatas	Matyushin et al., 2019	19.35
266	Hexachloronaphthalene 67	103426-97-7	XZLJCGGEQLNWDT-UHFFFAOYSA-N	C10H2Cl6	AMAP	333.825	334.833	162.894	[M+H]+	Predicted	2146	Kovatas	Matyushin et al., 2019	19.35
267	Pentabromotoluene	87-83-2	OZHJEQVYCBTHJT-UHFFFAOYSA-N	C7H3Br5	AMAP	485.611	486.618	180.565	[M+H]+	Predicted	2148	Kovatas	Matyushin et al., 2019	19.37
268	Pentachloronaphthalene 56	150205-21-3	BFRRJXVSQTZQHM-UHFFFAOYSA-N	C10H3Cl5	AMAP	299.864	300.872	156.836	[M+H]+	Predicted	2149	Kovatas	Matyushin et al., 2019	19.38
269	3,3',5,5'-Tetrachlorodiphenyl ether	85918-34-9	MOQYEWLNKZQUBJ-UHFFFAOYSA-N	C12H6Cl4O	AMAP	307.914	308.922	165.631	[M+H]+	Predicted	2150	Kovatas	Matyushin et al., 2019	19.39
270	2-[2-[4-(1,1,3,3-Tetramethylbutyl)phenoxy]ethoxy]ethanol	2315-61-9	LBCZOTMMGHGTPH-UHFFFAOYSA-N	C18H30O3	ECHA	294.219	295.227	175.222	[M+H]+	Predicted	2151	Kovatas	Matyushin et al., 2019	19.4
271	Propranolol	525-66-6	AQHHHDLHHXJYJD-UHFFFAOYSA-N	C16H21NO2	AMAP	259.157	260.165	161.785	[M+H]+	Measured	2152	Kovatas	NIST library	19.41
272	2,3,3',4-Tetrachlorodiphenyl ether	220002-39-1	IZISEKJPNSBPRX-UHFFFAOYSA-N	C12H6Cl4O	AMAP	307.914	308.922	164.62	[M+H]+	Predicted	2154	Kovatas	Matyushin et al., 2019	19.42
273	2,2',3,6-Tetrachlorodiphenyl ether	727738-52-5	FKCWLBPOXAHCEZ-UHFFFAOYSA-N	C12H6Cl4O	AMAP	307.914	308.922	159.681	[M+H]+	Predicted	2155	Kovatas	Matyushin et al., 2019	19.43
274	2,2',3,3'-Tetrachlorodiphenyl ether	727738-46-7	WXEOWWVZWWGBBQ-UHFFFAOYSA-N	C12H6Cl4O	AMAP	307.914	308.922	165.058	[M+H]+	Predicted	2157	Kovatas	Matyushin et al., 2019	19.45
275	2,2',4,6'-Tetrachlorodiphenyl ether	147102-65-6	DDQTXMCKLUKGCX-UHFFFAOYSA-N	C12H6Cl4O	AMAP	307.914	308.922	158.328	[M+H]+	Predicted	2158	Kovatas	Matyushin et al., 2019	19.46
276	Bis(4-chlorophenyl) sulphone	80-07-9	GPAPPPVRLPGFEQ-UHFFFAOYSA-N	C12H8Cl2O2S	ECHA	285.962	286.97	157.48	[M+H]+	Measured	2162	Kovatas	Matyushin et al., 2019	19.5
277	Pentachloronaphthalene 55	150224-23-0	NMAMEWIQKMFSSI-UHFFFAOYSA-N	C10H3Cl5	AMAP	299.864	300.872	156.786	[M+H]+	Predicted	2162	Kovatas	Matyushin et al., 2019	19.5
278	Pentachloronaphthalene 54	150224-16-1	MKCASBPTHPJCDC-UHFFFAOYSA-N	C10H3Cl5	AMAP	299.864	300.872	157.09	[M+H]+	Predicted	2163	Kovatas	Matyushin et al., 2019	19.5
279	2,3,3',6-Tetrachlorodiphenyl ether	727738-53-6	XBAUODQBIVRIOY-UHFFFAOYSA-N	C12H6Cl4O	AMAP	307.914	308.922	160.857	[M+H]+	Predicted	2164	Kovatas	Matyushin et al., 2019	19.51
280	Hexachloronaphthalene 71	90948-28-0	JHKLUUFTHIWTKX-UHFFFAOYSA-N	C10H2Cl6	AMAP	333.825	334.833	166.701	[M+H]+	Predicted	2168	Kovatas	Matyushin et al., 2019	19.55
281	Cocaine	50-36-2	ZPUCINDJVBIVPJ-UHFFFAOYSA-N	C17H21NO4	AMAP	303.147	304.154	169.611	[M+H]+	Predicted	2177	Kovatas	NIST library	19.63
282	Endosulfan	115-29-7	RDYMFSUJUZBWLH-UHFFFAOYSA-N	C9H6Cl6O3S	AMAP	405.813	406.821	175.481	[M+H]+	Predicted	2177	Kovatas	NIST library	19.63
283	Pentachloronaphthalene 52	53555-65-0	OVSKLQPHXHPXDR-UHFFFAOYSA-N	C10H3Cl5	AMAP	299.864	300.872	158.111	[M+H]+	Predicted	2185	Kovatas	Matyushin et al., 2019	19.7
284	Ketoprofen	22071-15-4	DKYWVDODHFEZIM-UHFFFAOYSA-N	C16H14O3	AMAP	254.094	255.102	156.945	[M+H]+	Measured	2189	Kovatas	Matyushin et al., 2019	19.74
285	2,3,3',5'-Tetrachlorodiphenyl ether	727738-49-0	PSENAJOMGBHPFL-UHFFFAOYSA-N	C12H6Cl4O	AMAP	307.914	308.922	166.112	[M+H]+	Predicted	2192	Kovatas	Matyushin et al., 2019	19.76
286	4-Isododecylphenol	27459-10-5	IGDJYCYTMKFRMP-UHFFFAOYSA-N	C18H30O	ECHA	262.229	263.237	172.068	[M+H]+	Predicted	2199	Kovatas	Matyushin et al., 2019	19.83
287	2,2',3,6'-Tetrachlorodiphenyl ether	727738-48-9	KDCKWINSPKLQNE-UHFFFAOYSA-N	C12H6Cl4O	AMAP	307.914	308.922	159	[M+H]+	Predicted	2199	Kovatas	Matyushin et al., 2019	19.83
288	2,3,3',4'-Tetrachlorodiphenyl ether	162853-27-2	JVFGXWCLGNACOG-UHFFFAOYSA-N	C12H6Cl4O	AMAP	307.914	308.922	166.212	[M+H]+	Predicted	2201	Kovatas	Matyushin et al., 2019	19.84
289	2,2',4,5',6-Pentachlorodiphenyl ether	727738-76-3	XNEDCRGDWSPQTR-UHFFFAOYSA-N	C12H5Cl5O	AMAP	341.875	342.883	170.04	[M+H]+	Predicted	2202	Kovatas	Matyushin et al., 2019	19.85
290	Pentachloronaphthalene 51	150224-18-3	CHADMNIGNFLQOI-UHFFFAOYSA-N	C10H3Cl5	AMAP	299.864	300.872	156.707	[M+H]+	Predicted	2204	Kovatas	Matyushin et al., 2019	19.87
291	3,3',4,5'-Tetrachlorodiphenyl ether	552884-22-7	BUPRSRBWDJVKGG-UHFFFAOYSA-N	C12H6Cl4O	AMAP	307.914	308.922	166.869	[M+H]+	Predicted	2205	Kovatas	Matyushin et al., 2019	19.88
292	2,3',4,5',6-Pentachlorodiphenyl ether	76621-13-1	QZWNZTBNKKZIBR-UHFFFAOYSA-N	C12H5Cl5O	AMAP	341.875	342.883	170.734	[M+H]+	Predicted	2213	Kovatas	Matyushin et al., 2019	19.95
293	2,3',4',6-Tetrachlorodiphenyl ether	130892-66-9	IZZULMOBRTYHMH-UHFFFAOYSA-N	C12H6Cl4O	AMAP	307.914	308.922	160.234	[M+H]+	Predicted	2221	Kovatas	Matyushin et al., 2019	20.02
294	2,3',5',6-Tetrachlorodiphenyl ether	727738-59-2	GMYOHLGVVRWHJK-UHFFFAOYSA-N	C12H6Cl4O	AMAP	307.914	308.922	160.595	[M+H]+	Predicted	2221	Kovatas	Matyushin et al., 2019	20.02
295	2,2',4,4',6-Pentachlorodiphenyl ether	104294-16-8	FONWDRSQXQZNBN-UHFFFAOYSA-N	C12H5Cl5O	AMAP	341.875	342.883	169.648	[M+H]+	Predicted	2222	Kovatas	Matyushin et al., 2019	20.03
296	2,3,4,5,6-Pentachlorodiphenyl ether	42279-29-8	JDWOFUWJURZFFF-UHFFFAOYSA-N	C12H5Cl5O	AMAP	341.875	342.883	165.738	[M+H]+	Predicted	2222	Kovatas	Matyushin et al., 2019	20.03
297	2,2',3,4',5-Pentachlorodiphenyl ether	157683-73-3	QPEBRZQSEUOWPA-UHFFFAOYSA-N	C12H5Cl5O	AMAP	341.875	342.883	172.298	[M+H]+	Predicted	2224	Kovatas	Matyushin et al., 2019	20.05
298	3,4,4',5-Tetrachlorodiphenyl ether	62615-07-0	CAUBBRCOHHHCNG-UHFFFAOYSA-N	C12H6Cl4O	AMAP	307.914	308.922	167.469	[M+H]+	Predicted	2225	Kovatas	Matyushin et al., 2019	20.06
299	Hexachloronaphthalene 66	103426-96-6	ZRNSVEOEIWQEMU-UHFFFAOYSA-N	C10H2Cl6	AMAP	333.825	334.833	163.831	[M+H]+	Predicted	2225	Kovatas	Matyushin et al., 2019	20.06
300	2,2',3',4,6-Pentachlorodiphenyl ether	727738-75-2	CMSKHCOLRHTFBZ-UHFFFAOYSA-N	C12H5Cl5O	AMAP	341.875	342.883	170.155	[M+H]+	Predicted	2229	Kovatas	Matyushin et al., 2019	20.09
301	2,2',3,5,5'-Pentachlorodiphenyl ether	727738-66-1	HFNDNQXOPGBGAM-UHFFFAOYSA-N	C12H5Cl5O	AMAP	341.875	342.883	172.327	[M+H]+	Predicted	2230	Kovatas	Matyushin et al., 2019	20.1
302	4-(3',6'-Dimethyl-3'-heptyl)phenol diethoxylate	1119449-38-5	MXEUZASFOXCTSR-UHFFFAOYSA-N	C19H32O3	ECHA	308.235	309.242	181.309	[M+H]+	Predicted	2232	Kovatas	Matyushin et al., 2019	20.12
303	2,3,3',5,5'-Pentachlorodiphenyl ether	727738-68-3	YJVQHOLZYOYYTR-UHFFFAOYSA-N	C12H5Cl5O	AMAP	341.875	342.883	173.022	[M+H]+	Predicted	2232	Kovatas	Matyushin et al., 2019	20.12
304	Di-iso-hexyl phthalate	71850-09-4	ALEROMXYYSQFLX-UHFFFAOYSA-N	C20H30O4	ECHA	334.214	335.222	192.572	[M+H]+	Predicted	2235	Kovatas	Matyushin et al., 2019	20.14
305	4,4'-(1-Methylpropylidene)bisphenol	77-40-7	HTVITOHKHWFJKO-UHFFFAOYSA-N	C16H18O2	ECHA	242.13	243.138	166.2	[M-H]-	Measured	2236	Kovatas	Matyushin et al., 2019	20.15
306	2,3,4,4',6-Pentachlorodiphenyl ether	160282-05-3	LUNNFBBTEHRYMW-UHFFFAOYSA-N	C12H5Cl5O	AMAP	341.875	342.883	168.772	[M+H]+	Predicted	2236	Kovatas	Matyushin et al., 2019	20.15
307	3,3',4,4'-Tetrachlorodiphenyl ether	56348-72-2	DHLVZXZRIZBPKG-UHFFFAOYSA-N	C12H6Cl4O	AMAP	307.914	308.922	168.953	[M+H]+	Predicted	2239	Kovatas	Matyushin et al., 2019	20.18
308	2',3,4,5-Tetrachlorodiphenyl ether	727738-60-5	DLMAJSUWVRZPHT-UHFFFAOYSA-N	C12H6Cl4O	AMAP	307.914	308.922	165.01	[M+H]+	Predicted	2244	Kovatas	Matyushin et al., 2019	20.22
309	2,2',4,4',5-Pentachlorodiphenyl ether	60123-64-0	AVURWLKSFZBANQ-UHFFFAOYSA-N	C12H5Cl5O	AMAP	341.875	342.883	171.897	[M+H]+	Predicted	2246	Kovatas	Matyushin et al., 2019	20.24
310	2,2',4,5,5'-Pentachlorodiphenyl ether	131138-21-1	MKIAKZAWONVRFF-UHFFFAOYSA-N	C12H5Cl5O	AMAP	341.875	342.883	172.429	[M+H]+	Predicted	2249	Kovatas	Matyushin et al., 2019	20.26
311	2,2',3,4,5'-Pentachlorodiphenyl ether	160282-09-7	SCLCXTQIVCULDR-UHFFFAOYSA-N	C12H5Cl5O	AMAP	341.875	342.883	170.648	[M+H]+	Predicted	2252	Kovatas	Matyushin et al., 2019	20.29
312	2,3',4,5,5'-Pentachlorodiphenyl ether	160282-04-2	XIFRTJZLSYOLIU-UHFFFAOYSA-N	C12H5Cl5O	AMAP	341.875	342.883	173.386	[M+H]+	Predicted	2255	Kovatas	Matyushin et al., 2019	20.32
313	2,3,4',5,6-Pentachlorodiphenyl ether	63646-55-9	UETIKWAWMZLQQZ-UHFFFAOYSA-N	C12H5Cl5O	AMAP	341.875	342.883	170.854	[M+H]+	Predicted	2256	Kovatas	Matyushin et al., 2019	20.32
314	2,2',3,4,4'-Pentachlorodiphenyl ether	74340-90-2	RSBUDFTVQYJNHK-UHFFFAOYSA-N	C12H5Cl5O	AMAP	341.875	342.883	171.029	[M+H]+	Predicted	2257	Kovatas	Matyushin et al., 2019	20.33
315	2,2',3,4,6-Pentachlorodiphenyl ether	182346-19-6	VMHYACXCJLMWFU-UHFFFAOYSA-N	C12H5Cl5O	AMAP	341.875	342.883	166.902	[M+H]+	Predicted	2258	Kovatas	Matyushin et al., 2019	20.34
316	Diclofenac	15307-86-5	DCOPUUMXTXDBNB-UHFFFAOYSA-N	C14H11Cl2NO2	AMAP	295.016	296.024	158.053	[M+H]+	Measured	817873	Fiehn	MS-DIAL metabolomics MSP spectral kit	20.45
317	2,2',3,3',5-Pentachlorodiphenyl ether	727738-65-0	PFQONVKWGPWBIJ-UHFFFAOYSA-N	C12H5Cl5O	AMAP	341.875	342.883	172.826	[M+H]+	Predicted	2273	Kovatas	Matyushin et al., 2019	20.47
318	Indomethacin	53-86-1	CGIGDMFJXJATDK-UHFFFAOYSA-N	C19H16ClNO4	AMAP	357.076	358.084	179.367	[M+H]+	Measured	819319	Fiehn	MS-DIAL metabolomics MSP spectral kit	20.48
319	2-[2-(Nonylphenoxy)ethoxy]ethanol	27176-93-8	RRLGETDMEIMLQU-UHFFFAOYSA-N	C19H32O3	ECHA	308.235	309.242	180.087	[M+H]+	Predicted	2276	Kovatas	Matyushin et al., 2019	20.5
320	2,2',3,5,6-Pentachlorodiphenyl ether	727738-69-4	MGQCBCDXLWFWEN-UHFFFAOYSA-N	C12H5Cl5O	AMAP	341.875	342.883	168.85	[M+H]+	Predicted	2276	Kovatas	Matyushin et al., 2019	20.5
321	2-[2-[4-(2-Methyloctan-2-yl)phenoxy]ethoxy]ethanol	156609-10-8	QBJGHRMRNHNIKU-UHFFFAOYSA-N	C19H32O3	ECHA	308.235	309.242	181.173	[M+H]+	Predicted	2280	Kovatas	Matyushin et al., 2019	20.53
322	2,3,3',4,6-Pentachlorodiphenyl ether	727738-64-9	SEIXDCGLHKOBEO-UHFFFAOYSA-N	C12H5Cl5O	AMAP	341.875	342.883	168.779	[M+H]+	Predicted	2284	Kovatas	Matyushin et al., 2019	20.56
323	2,2',4,6,6'-Pentachlorodiphenyl ether	727738-77-4	BTEUFGHCTDYVPC-UHFFFAOYSA-N	C12H5Cl5O	AMAP	341.875	342.883	166.654	[M+H]+	Predicted	2285	Kovatas	Matyushin et al., 2019	20.57
324	2,3',4,4',6-Pentachlorodiphenyl ether	157683-74-4	POOXVKSDWCXIBU-UHFFFAOYSA-N	C12H5Cl5O	AMAP	341.875	342.883	170.454	[M+H]+	Predicted	2287	Kovatas	Matyushin et al., 2019	20.59
325	2,2',3',4,5-Pentachlorodiphenyl ether	160282-08-6	ABYZYVAIOYICJQ-UHFFFAOYSA-N	C12H5Cl5O	AMAP	341.875	342.883	172.641	[M+H]+	Predicted	2289	Kovatas	Matyushin et al., 2019	20.61
326	2,2',3,5',6-Pentachlorodiphenyl ether	727738-72-9	WLRLUWBUJXOZNG-UHFFFAOYSA-N	C12H5Cl5O	AMAP	341.875	342.883	167.189	[M+H]+	Predicted	2289	Kovatas	Matyushin et al., 2019	20.61
327	2,3,3',4',5-Pentachlorodiphenyl ether	159553-68-1	ZVFHTYGIYIXYOJ-UHFFFAOYSA-N	C12H5Cl5O	AMAP	341.875	342.883	173.84	[M+H]+	Predicted	2289	Kovatas	Matyushin et al., 2019	20.61
328	3,3',4,5-Tetrachlorodiphenyl ether	727738-61-6	WOLCBXVZYPVADU-UHFFFAOYSA-N	C12H6Cl4O	AMAP	307.914	308.922	166.195	[M+H]+	Predicted	2292	Kovatas	Matyushin et al., 2019	20.63
329	2,3,4,4',5-Pentachlorodiphenyl ether	113464-17-8	WSTVMACYLXUQIM-UHFFFAOYSA-N	C12H5Cl5O	AMAP	341.875	342.883	171.659	[M+H]+	Predicted	2301	Kovatas	Matyushin et al., 2019	20.71
330	2,2',3,5,6'-Pentachlorodiphenyl ether	727738-67-2	JOWOWBQKVYRISB-UHFFFAOYSA-N	C12H5Cl5O	AMAP	341.875	342.883	167.158	[M+H]+	Predicted	2302	Kovatas	Matyushin et al., 2019	20.72
331	2,2',3,4',6-Pentachlorodiphenyl ether	116995-20-1	BRNKJDZWZYZVNM-UHFFFAOYSA-N	C12H5Cl5O	AMAP	341.875	342.883	167.143	[M+H]+	Predicted	2302	Kovatas	Matyushin et al., 2019	20.72
332	Di-n-hexyl phthalate	84-75-3	KCXZNSGUUQJJTR-UHFFFAOYSA-N	C20H30O4	AMAP	334.214	335.222	193.179	[M+H]+	Predicted	2305	Kovatas	NIST library	20.74
333	2,3',4,4',5-Pentachlorodiphenyl ether	60123-65-1	NRAVUGAGYOBXIG-UHFFFAOYSA-N	C12H5Cl5O	AMAP	341.875	342.883	173.549	[M+H]+	Predicted	2306	Kovatas	Matyushin et al., 2019	20.75
334	2,2',3,3',4-Pentachlorodiphenyl ether	160282-10-0	ABRDPORILGADAP-UHFFFAOYSA-N	C12H5Cl5O	AMAP	341.875	342.883	171.999	[M+H]+	Predicted	2307	Kovatas	Matyushin et al., 2019	20.76
335	Carbamazepine	298-46-4	FFGPTBGBLSHEPO-UHFFFAOYSA-N	C15H12N2O	AMAP	236.094	237.102	149.087	[M+H]+	Measured	2310	Kovatas	NIST library	20.78
336	2,3,3',4,5'-Pentachlorodiphenyl ether	160282-07-5	HCTKORQPUZCIAO-UHFFFAOYSA-N	C12H5Cl5O	AMAP	341.875	342.883	172.484	[M+H]+	Predicted	2309	Kovatas	Matyushin et al., 2019	20.78
337	2,3,3',5,6-Pentachlorodiphenyl ether	727738-70-7	NDUYWFKVCDCFGA-UHFFFAOYSA-N	C12H5Cl5O	AMAP	341.875	342.883	170.668	[M+H]+	Predicted	2309	Kovatas	Matyushin et al., 2019	20.78
338	Hexachloronaphthalene 64	67922-27-4	SWRNUKWDDYPZGV-UHFFFAOYSA-N	C10H2Cl6	AMAP	333.825	334.833	161.997	[M+H]+	Predicted	2313	Kovatas	Matyushin et al., 2019	20.81
339	2,2',3,4,5-Pentachlorodiphenyl ether	727738-62-7	WKCMCEFIDNESSP-UHFFFAOYSA-N	C12H5Cl5O	AMAP	341.875	342.883	169.951	[M+H]+	Predicted	2314	Kovatas	Matyushin et al., 2019	20.82
340	2,2',3,3',6-Pentachlorodiphenyl ether	727738-71-8	PGFVVFUTVNUGGF-UHFFFAOYSA-N	C12H5Cl5O	AMAP	341.875	342.883	168.028	[M+H]+	Predicted	2315	Kovatas	Matyushin et al., 2019	20.83
341	Hexachloronaphthalene 72	103426-92-2	SFZREMCYQNYZMZ-UHFFFAOYSA-N	C10H2Cl6	AMAP	333.825	334.833	166.527	[M+H]+	Predicted	2324	Kovatas	Matyushin et al., 2019	20.9
342	2,2',4,5,6'-Pentachlorodiphenyl ether	130892-67-0	BOJBTUWEQMUWHT-UHFFFAOYSA-N	C12H5Cl5O	AMAP	341.875	342.883	166.405	[M+H]+	Predicted	2324	Kovatas	Matyushin et al., 2019	20.9
343	Hexachloronaphthalene 69	103426-94-4	JPQLLIUTUFJWMH-UHFFFAOYSA-N	C10H2Cl6	AMAP	333.825	334.833	164.778	[M+H]+	Predicted	2325	Kovatas	Matyushin et al., 2019	20.91
344	Dicofol	115-32-2	UOAMTSKGCBMZTC-UHFFFAOYSA-N	C14H9Cl5O	AMAP	369.906	370.914	172.34	[M+H]+	Predicted	2325	Kovatas	Matyushin et al., 2019	20.91
345	Atenolol	29122-68-7	METKIMKYRPQLGS-UHFFFAOYSA-N	C14H22N2O3	AMAP	266.163	267.17	158.752	[M+H]+	Measured	2326	Kovatas	Matyushin et al., 2019	20.92
346	2,2',3,4,6'-Pentachlorodiphenyl ether	85918-35-0	JGXAONSRHOSPTJ-UHFFFAOYSA-N	C12H5Cl5O	AMAP	341.875	342.883	165.567	[M+H]+	Predicted	2331	Kovatas	Matyushin et al., 2019	20.96
347	Hexachloronaphthalene 65	103426-93-3	PGCDNPCENWGYMA-UHFFFAOYSA-N	C10H2Cl6	AMAP	333.825	334.833	162.238	[M+H]+	Predicted	2342	Kovatas	Matyushin et al., 2019	21.05
348	4,4'-Bis(dimethylamino)benzophenone	90-94-8	VVBLNCFGVYUYGU-UHFFFAOYSA-N	C17H20N2O	ECHA	268.157	269.165	165.02	[M+H]+	Predicted	2344	Kovatas	Matyushin et al., 2019	21.07
349	2,3,3',4,4'-Pentachlorodiphenyl ether	85918-31-6	PKEGIXYNAGGYPN-UHFFFAOYSA-N	C12H5Cl5O	AMAP	341.875	342.883	172.868	[M+H]+	Predicted	2345	Kovatas	Matyushin et al., 2019	21.08
350	Tris(1,3-dichloro-2-propyl)phosphate	13674-87-8	ASLWPAWFJZFCKF-UHFFFAOYSA-N	C9H15Cl6O4P	AMAP	429.881	430.888	175.183	[M+H]+	Measured	2347	Kovatas	Matyushin et al., 2019	21.09
351	4,4'-Sulphonyldiphenol	80-09-1	VPWNQTHUCYMVMZ-UHFFFAOYSA-N	C12H10O4S	ECHA	250.029	251.037	154.245	[M-H]-	Measured	2348	Kovatas	Matyushin et al., 2019	21.1
352	2,3,3',5',6-Pentachlorodiphenyl ether	727738-74-1	XNJNBZDXPSVWSJ-UHFFFAOYSA-N	C12H5Cl5O	AMAP	341.875	342.883	169.427	[M+H]+	Predicted	2349	Kovatas	Matyushin et al., 2019	21.11
353	2,2-Bis(4'-hydroxyphenyl)-4-methylpentane	6807-17-6	VHLLJTHDWPAQEM-UHFFFAOYSA-N	C18H24O2	ECHA	270.161	271.169	167.191	[M+H]+	Predicted	2354	Kovatas	Matyushin et al., 2019	21.15
354	2-Ethylhexyl 2,3,4,5-tetrabromobenzoate	183658-27-7	HVDXCGSGEQKWGB-UHFFFAOYSA-N	C15H18Br4O2	AMAP	549.8	550.807	213.351	[M+H]+	Predicted	2354	Kovatas	Matyushin et al., 2019	21.15
355	2,3,3',4',6-Pentachlorodiphenyl ether	159553-69-2	KASGFDPQAMDPAZ-UHFFFAOYSA-N	C12H5Cl5O	AMAP	341.875	342.883	169.31	[M+H]+	Predicted	2356	Kovatas	Matyushin et al., 2019	21.17
356	2,3,3',4,5-Pentachlorodiphenyl ether	727738-63-8	DLDSGDIHZMLFNO-UHFFFAOYSA-N	C12H5Cl5O	AMAP	341.875	342.883	170.384	[M+H]+	Predicted	2359	Kovatas	Matyushin et al., 2019	21.19
357	N-methyl perfluorooctanesulfonamide ethylacrylate	25268-77-3	RTJZWOGSCLVJLD-UHFFFAOYSA-N	C14H10F17NO4S	AMAP	611.005	612.013	207.225	[M+H]+	Predicted	2361	Kovatas	Matyushin et al., 2019	21.21
358	Hexachloronaphthalene 63	58877-88-6	CTLMCQOGOWNFHA-UHFFFAOYSA-N	C10H2Cl6	AMAP	333.825	334.833	163.894	[M+H]+	Predicted	2363	Kovatas	Matyushin et al., 2019	21.22
359	Hexabromobenzene	87-82-1	CAYGQBVSOZLICD-UHFFFAOYSA-N	C6Br6	AMAP	551.503	552.511	187.024	[M+H]+	Predicted	2363	Kovatas	Matyushin et al., 2019	21.22
360	2,2',3,6,6'-Pentachlorodiphenyl ether	727738-73-0	YSQZLJVFAAGJPM-UHFFFAOYSA-N	C12H5Cl5O	AMAP	341.875	342.883	163.373	[M+H]+	Predicted	2370	Kovatas	Matyushin et al., 2019	21.28
361	2',3,4,4',5-Pentachlorodiphenyl ether	160282-06-4	BUAXMSGDEZZOJD-UHFFFAOYSA-N	C12H5Cl5O	AMAP	341.875	342.883	171.598	[M+H]+	Predicted	2373	Kovatas	Matyushin et al., 2019	21.31
362	Heptachloronaphthalene 73	32241-08-0	NDZIBNJHNBUHKW-UHFFFAOYSA-N	C10HCl7	AMAP	367.786	368.794	166.825	[M+H]+	Predicted	2376	Kovatas	Matyushin et al., 2019	21.33
363	2,2',4,4',6,6'-Hexachlorodiphenyl ether	6973-37-1	UPFQVVDUHJVSON-UHFFFAOYSA-N	C12H4Cl6O	AMAP	375.836	376.844	176.133	[M+H]+	Predicted	2392	Kovatas	Matyushin et al., 2019	21.46
364	Desmethylsertraline	87857-41-8	SRPXSILJHWNFMK-UHFFFAOYSA-N	C16H15Cl2N	AMAP	291.058	292.065	166.839	[M+H]+	Predicted	2393	Kovatas	Matyushin et al., 2019	21.47
365	2',3,4,5,5'-Pentachlorodiphenyl ether	727738-79-6	KUGBGRTUMUNYBS-UHFFFAOYSA-N	C12H5Cl5O	AMAP	341.875	342.883	171.477	[M+H]+	Predicted	2402	Kovatas	Matyushin et al., 2019	21.54
366	Chrysene	218-01-9	WDECIBYCCFPHNR-UHFFFAOYSA-N	C18H12	AMAP	228.093	229.101	143.58	M+.	Measured	2406	Kovatas	NIST library	21.57
367	Hexachloronaphthalene 70	17062-87-2	WJYZNPLWZGYFIE-UHFFFAOYSA-N	C10H2Cl6	AMAP	333.825	334.833	162.499	[M+H]+	Predicted	2405	Kovatas	Matyushin et al., 2019	21.57
368	3,3',4,5,5'-Pentachlorodiphenyl ether	220002-43-7	UNFZSLPZWOFSAL-UHFFFAOYSA-N	C12H5Cl5O	AMAP	341.875	342.883	173.436	[M+H]+	Predicted	2405	Kovatas	Matyushin et al., 2019	21.57
369	2,2',4,4',5,5'-Hexachlorodiphenyl ether	71859-30-8	PECXRRMHOQBOIE-UHFFFAOYSA-N	C12H4Cl6O	AMAP	375.836	376.844	179.359	[M+H]+	Predicted	2408	Kovatas	Matyushin et al., 2019	21.59
370	2,2',3,4,4',6-Hexachlorodiphenyl ether	106220-83-1	BIWCEXHDIQZFHI-UHFFFAOYSA-N	C12H4Cl6O	AMAP	375.836	376.844	174.15	[M+H]+	Predicted	2411	Kovatas	Matyushin et al., 2019	21.61
371	Fluoxetine	54910-89-3	RTHCYVBBDHJXIQ-UHFFFAOYSA-N	C17H18F3NO	AMAP	309.134	310.141	175	[M+H]+	Measured	2412	Kovatas	Matyushin et al., 2019	21.62
372	Methoxychlor	72-43-5	IAKOZHOLGAGEJT-UHFFFAOYSA-N	C16H15Cl3O2	AMAP	344.013	345.021	167.223	[M+H]+	Predicted	2413	Kovatas	NIST library	21.63
373	Didesmethylcitalopram	166037-78-1	RKUKMUWCRLRPEJ-UHFFFAOYSA-N	C18H17FN2O	AMAP	296.132	297.14	169.929	[M+H]+	Predicted	2415	Kovatas	Matyushin et al., 2019	21.65
374	2,2',3,4,5',6-Hexachlorodiphenyl ether	727738-85-4	GUWQFNUOPQKNMH-UHFFFAOYSA-N	C12H4Cl6O	AMAP	375.836	376.844	174.914	[M+H]+	Predicted	2418	Kovatas	Matyushin et al., 2019	21.67
375	2,2',3,4',5,6-Hexachlorodiphenyl ether	116995-18-7	DIBYIHMYEPMGKC-UHFFFAOYSA-N	C12H4Cl6O	AMAP	375.836	376.844	175.972	[M+H]+	Predicted	2420	Kovatas	Matyushin et al., 2019	21.69
376	2,2',3,4',5,6'-Hexachlorodiphenyl ether	727738-89-8	LYODMXFYEXLACS-UHFFFAOYSA-N	C12H4Cl6O	AMAP	375.836	376.844	178.095	[M+H]+	Predicted	2422	Kovatas	Matyushin et al., 2019	21.7
377	2,3,3',4,5',6-Hexachlorodiphenyl ether	727738-86-5	JPLMACIRTLXPOQ-UHFFFAOYSA-N	C12H4Cl6O	AMAP	375.836	376.844	175.129	[M+H]+	Predicted	2422	Kovatas	Matyushin et al., 2019	21.7
378	2,2',3,4,4',6'-Hexachlorodiphenyl ether	1164-91-6	XDAOZRZWYVKIAK-UHFFFAOYSA-N	C12H4Cl6O	AMAP	375.836	376.844	175.337	[M+H]+	Predicted	2423	Kovatas	Matyushin et al., 2019	21.71
379	Heptachloronaphthalene 74	58863-15-3	QYEGXUUXWMKHHS-UHFFFAOYSA-N	C10HCl7	AMAP	367.786	368.794	169.246	[M+H]+	Predicted	2425	Kovatas	Matyushin et al., 2019	21.73
380	2,2',3,3',5,5'-Hexachlorodiphenyl ether	727738-87-6	RJDQOTCZUUQNPX-UHFFFAOYSA-N	C12H4Cl6O	AMAP	375.836	376.844	180.073	[M+H]+	Predicted	2425	Kovatas	Matyushin et al., 2019	21.73
381	2,2',3,3',4,5'-Hexachlorodiphenyl ether	76621-14-2	JTEWACHFMNTRBB-UHFFFAOYSA-N	C12H4Cl6O	AMAP	375.836	376.844	178.481	[M+H]+	Predicted	2428	Kovatas	Matyushin et al., 2019	21.75
382	2-[2-(4-Nonylphenoxy)ethoxy]ethanol	20427-84-3	BLXVTZPGEOGTGG-UHFFFAOYSA-N	C19H32O3	ECHA	308.235	309.242	180.951	[M+H]+	Predicted	2429	Kovatas	Matyushin et al., 2019	21.76
383	2,3',4,4',5,5'-Hexachlorodiphenyl ether	131138-20-0	DYSUSQZPGJXVAL-UHFFFAOYSA-N	C12H4Cl6O	AMAP	375.836	376.844	179.199	[M+H]+	Predicted	2430	Kovatas	Matyushin et al., 2019	21.77
384	2',3,3',4,5-Pentachlorodiphenyl ether	727738-78-5	WXFDCSJOOWTDKN-UHFFFAOYSA-N	C12H5Cl5O	AMAP	341.875	342.883	172.91	[M+H]+	Predicted	2434	Kovatas	Matyushin et al., 2019	21.8
385	2,2',3,5,5',6-Hexachlorodiphenyl ether	727738-91-2	YZRAPDULDMXSPA-UHFFFAOYSA-N	C12H4Cl6O	AMAP	375.836	376.844	176.771	[M+H]+	Predicted	2434	Kovatas	Matyushin et al., 2019	21.8
386	2,3,3',5,5',6-Hexachlorodiphenyl ether	130480-89-6	WGESSRWJTGVWDL-UHFFFAOYSA-N	C12H4Cl6O	AMAP	375.836	376.844	177.833	[M+H]+	Predicted	2436	Kovatas	Matyushin et al., 2019	21.82
387	2,2',3,3',4,6-Hexachlorodiphenyl ether	727738-84-3	IUAAWWDTUKIICO-UHFFFAOYSA-N	C12H4Cl6O	AMAP	375.836	376.844	174.706	[M+H]+	Predicted	2437	Kovatas	Matyushin et al., 2019	21.82
388	2,2',3,4',6,6'-Hexachlorodiphenyl ether	116995-19-8	PTJHUCWECJWOEQ-UHFFFAOYSA-N	C12H4Cl6O	AMAP	375.836	376.844	174.574	[M+H]+	Predicted	2438	Kovatas	Matyushin et al., 2019	21.83
389	Furosemide	54-31-9	ZZUFCTLCJUWOSV-UHFFFAOYSA-N	C12H11ClN2O5S	AMAP	330.007	331.015	169.3	[M+H]+	Measured	2442	Kovatas	Matyushin et al., 2019	21.86
390	2,2',3,3',5,6'-Hexachlorodiphenyl ether	727738-88-7	HDUBDRLESJYOFX-UHFFFAOYSA-N	C12H4Cl6O	AMAP	375.836	376.844	175.334	[M+H]+	Predicted	2444	Kovatas	Matyushin et al., 2019	21.88
391	3,3',4,4',5-Pentachlorodiphenyl ether	94339-59-0	WDBLKMRZRGLISL-UHFFFAOYSA-N	C12H5Cl5O	AMAP	341.875	342.883	173.856	[M+H]+	Predicted	2445	Kovatas	Matyushin et al., 2019	21.89
392	2,2',3,4',5,5'-Hexachlorodiphenyl ether	162853-28-3	SFTBUGPDOJDENF-UHFFFAOYSA-N	C12H4Cl6O	AMAP	375.836	376.844	179.956	[M+H]+	Predicted	2447	Kovatas	Matyushin et al., 2019	21.9
393	1,3,5-Tris(oxiran-2-ylmethyl)-1,3,5-triazinane-2,4,6-trione	2451-62-9	OUPZKGBUJRBPGC-UHFFFAOYSA-N	C12H15N3O6	ECHA	297.096	298.103	164.682	[M+H]+	Predicted	2448	Kovatas	Matyushin et al., 2019	21.91
394	2,2',4,4',5,6'-Hexachlorodiphenyl ether	106220-81-9	XKQUAQGQLZDDBV-UHFFFAOYSA-N	C12H4Cl6O	AMAP	375.836	376.844	177.132	[M+H]+	Predicted	2448	Kovatas	Matyushin et al., 2019	21.91
395	2,2',3,4,4',5'-Hexachlorodiphenyl ether	71585-38-1	PHSJJYZIFPWCLZ-UHFFFAOYSA-N	C12H4Cl6O	AMAP	375.836	376.844	178.817	[M+H]+	Predicted	2448	Kovatas	Matyushin et al., 2019	21.91
396	2,2',3,4,4',5-Hexachlorodiphenyl ether	71585-36-9	LDPJEMNNPDFBCQ-UHFFFAOYSA-N	C12H4Cl6O	AMAP	375.836	376.844	176.858	[M+H]+	Predicted	2449	Kovatas	Matyushin et al., 2019	21.92
397	Galaxolide	1222-05-5	ONKNPOPIGWHAQC-UHFFFAOYSA-N	C18H26O	AMAP	258.198	259.206	162.678	[M+H]+	Predicted	2453	Kovatas	Matyushin et al., 2019	21.95
398	2,2',3,3',5,6-Hexachlorodiphenyl ether	727738-90-1	ZVPXTJYWPPQWHQ-UHFFFAOYSA-N	C12H4Cl6O	AMAP	375.836	376.844	176.993	[M+H]+	Predicted	2455	Kovatas	Matyushin et al., 2019	21.97
399	2,3,4,4',5,6-Hexachlorodiphenyl ether	63646-56-0	MXDRLBNLTLOWGV-UHFFFAOYSA-N	C12H4Cl6O	AMAP	375.836	376.844	172.806	[M+H]+	Predicted	2461	Kovatas	Matyushin et al., 2019	22.01
400	2,2',3,4',5',6-Hexachlorodiphenyl ether	85918-37-2	RDKSFIZNZGWNLA-UHFFFAOYSA-N	C12H4Cl6O	AMAP	375.836	376.844	174.556	[M+H]+	Predicted	2463	Kovatas	Matyushin et al., 2019	22.03
401	Tris(2-ethylhexyl)phosphate	78-42-2	GTVWRXDRKAHEAD-UHFFFAOYSA-N	C24H51O4P	AMAP	434.352	435.36	220.38	[M+H]+	Measured	2463	Kovatas	NIST library	22.03
402	2,2',3,3',4,4'-Hexachlorodiphenyl ether	71585-39-2	ATIMVMORQPKRPC-UHFFFAOYSA-N	C12H4Cl6O	AMAP	375.836	376.844	177.959	[M+H]+	Predicted	2464	Kovatas	Matyushin et al., 2019	22.04
403	2,4,6-Tribromophenyl 2,3-dibromopropyl ether	35109-60-5	QXWYPAKUEHGJSG-UHFFFAOYSA-N	C9H7Br5O	AMAP	529.637	530.645	174.523	[M+H]+	Predicted	2470	Kovatas	Matyushin et al., 2019	22.08
404	Venlafaxine	93413-69-5	PNVNVHUZROJLTJ-UHFFFAOYSA-N	C17H27NO2	AMAP	277.204	278.211	170.71	[M+H]+	Measured	2471	Kovatas	Matyushin et al., 2019	22.09
405	2,2',3,4,5,6-Hexachlorodiphenyl ether	727738-82-1	OULAUCWOZGSVPO-UHFFFAOYSA-N	C12H4Cl6O	AMAP	375.836	376.844	171.458	[M+H]+	Predicted	2472	Kovatas	Matyushin et al., 2019	22.1
406	2',3,4,5,6'-Pentachlorodiphenyl ether	727738-80-9	NHSFXYSHJBBWMZ-UHFFFAOYSA-N	C12H5Cl5O	AMAP	341.875	342.883	166.833	[M+H]+	Predicted	2475	Kovatas	Matyushin et al., 2019	22.12
407	2,3,3',4',5,6-Hexachlorodiphenyl ether	155999-97-6	YLAYOOJLJKJGCF-UHFFFAOYSA-N	C12H4Cl6O	AMAP	375.836	376.844	178.776	[M+H]+	Predicted	2476	Kovatas	Matyushin et al., 2019	22.13
408	2,2',3,4,5,5'-Hexachlorodiphenyl ether	727738-81-0	CFPVKPARHZZFTP-UHFFFAOYSA-N	C12H4Cl6O	AMAP	375.836	376.844	176.39	[M+H]+	Predicted	2477	Kovatas	Matyushin et al., 2019	22.14
409	2,3,3',4,5,5'-Hexachlorodiphenyl ether	159553-72-7	CIJJWEVJIHTJNE-UHFFFAOYSA-N	C12H4Cl6O	AMAP	375.836	376.844	177.749	[M+H]+	Predicted	2478	Kovatas	Matyushin et al., 2019	22.15
410	2,2',3,3',4,6'-Hexachlorodiphenyl ether	124076-66-0	YDVYLSIVXYLBBX-UHFFFAOYSA-N	C12H4Cl6O	AMAP	375.836	376.844	173.082	[M+H]+	Predicted	2479	Kovatas	Matyushin et al., 2019	22.16
411	2,3,3',4,4',6-Hexachlorodiphenyl ether	85918-36-1	NRCNIBYWQMNZON-UHFFFAOYSA-N	C12H4Cl6O	AMAP	375.836	376.844	175.42	[M+H]+	Predicted	2486	Kovatas	Matyushin et al., 2019	22.21
412	Di(2-ethylhexyl) phthalate	117-81-7	BJQHLKABXJIVAM-UHFFFAOYSA-N	C24H38O4	AMAP	390.277	391.284	212.165	[M+H]+	Measured	2493	Kovatas	NIST library	22.27
413	Undecachloropentacyclooctadecadiene	2385-85-5	GVYLCNUFSHDAAW-UHFFFAOYSA-N	C10Cl12	AMAP	545.617	546.625	185.221	[M+H]+	Predicted	2494	Kovatas	NIST library	22.27
414	2,2',3,4,6,6'-Hexachlorodiphenyl ether	165282-28-0	YPWSQLYCZDWFFL-UHFFFAOYSA-N	C12H4Cl6O	AMAP	375.836	376.844	170.213	[M+H]+	Predicted	2497	Kovatas	Matyushin et al., 2019	22.3
415	2,3,3',4,5,6-Hexachlorodiphenyl ether	727738-83-2	ZBIQOLLVDDCFFA-UHFFFAOYSA-N	C12H4Cl6O	AMAP	375.836	376.844	172.031	[M+H]+	Predicted	2502	Kovatas	Matyushin et al., 2019	22.34
416	2,2',3,3',4,5-Hexachlorodiphenyl ether	159553-70-5	NLXTWOFWKUBHQN-UHFFFAOYSA-N	C12H4Cl6O	AMAP	375.836	376.844	177.896	[M+H]+	Predicted	2505	Kovatas	Matyushin et al., 2019	22.36
417	2,2',3,5,6,6'-Hexachlorodiphenyl ether	727738-92-3	RYUWTVSUXULBMG-UHFFFAOYSA-N	C12H4Cl6O	AMAP	375.836	376.844	171.406	[M+H]+	Predicted	2508	Kovatas	Matyushin et al., 2019	22.38
418	Fenofibrate	49562-28-9	YMTINGFKWWXKFG-UHFFFAOYSA-N	C20H21ClO4	AMAP	360.112	361.12	190.7	[M+H]+	Measured	2514	Kovatas	Matyushin et al., 2019	22.43
419	Di(n-octyl) phthalate	117-84-0	MQIUGAXCHLFZKX-UHFFFAOYSA-N	C24H38O4	AMAP	390.277	391.284	209.855	[M+H]+	Predicted	899580	Fiehn	MS-DIAL metabolomics MSP spectral kit	22.43
420	2-(2H-Benzotriazol-2-yl)-4-(tert-butyl)-6-(sec-butyl)phenol	36437-37-3	RTNVDKBRTXEWQE-UHFFFAOYSA-N	C20H25N3O	ECHA	323.199	324.207	181.322	[M+H]+	Predicted	2515	Kovatas	Matyushin et al., 2019	22.44
421	2,2',3,3',6,6'-Hexachlorodiphenyl ether	117948-40-0	UESXDYAQZBZDKY-UHFFFAOYSA-N	C12H4Cl6O	AMAP	375.836	376.844	171.811	[M+H]+	Predicted	2516	Kovatas	Matyushin et al., 2019	22.44
422	2,3,3',4,4',5-Hexachlorodiphenyl ether	109828-22-0	GHTWMHLFFDEYRE-UHFFFAOYSA-N	C12H4Cl6O	AMAP	375.836	376.844	177.819	[M+H]+	Predicted	2516	Kovatas	Matyushin et al., 2019	22.44
423	Gliclazide	21187-98-4	BOVGTQGAOIONJV-UHFFFAOYSA-N	C15H21N3O3S	AMAP	323.13	324.138	177.55	[M+H]+	Measured	2540	Kovatas	Matyushin et al., 2019	22.63
424	2,2',3,4,5,6'-Hexachlorodiphenyl ether	159553-71-6	YEXFSSRNNAZOCL-UHFFFAOYSA-N	C12H4Cl6O	AMAP	375.836	376.844	170.468	[M+H]+	Predicted	2548	Kovatas	Matyushin et al., 2019	22.69
425	3,3',4,4',5,5'-Hexachlorodiphenyl ether	727738-95-6	GYICBGVARZIPNT-UHFFFAOYSA-N	C12H4Cl6O	AMAP	375.836	376.844	179.584	[M+H]+	Predicted	2552	Kovatas	Matyushin et al., 2019	22.72
426	Paroxetine	61869-08-7	AHOUBRCZNHFOSL-UHFFFAOYSA-N	C19H20FNO3	AMAP	329.142	330.15	180.483	[M+H]+	Predicted	2553	Kovatas	Matyushin et al., 2019	22.73
427	Octachloronaphthalene 75	2234-13-1	RTNLUFLDZOAXIC-UHFFFAOYSA-N	C10Cl8	AMAP	403.744	404.752	172.269	[M+H]+	Predicted	2558	Kovatas	Matyushin et al., 2019	22.77
428	Perindoprilat	95153-31-4	ODAIHABQVKJNIY-UHFFFAOYSA-N	C17H28N2O5	AMAP	340.199	341.207	181.329	[M+H]+	Predicted	2562	Kovatas	Matyushin et al., 2019	22.8
429	Sulfamethazine	57-68-1	ASWVTGNCAZCNNR-UHFFFAOYSA-N	C12H14N4O2S	AMAP	278.083	279.091	162.155	[M+H]+	Measured	2568	Kovatas	Matyushin et al., 2019	22.84
430	2,2',3,4,4',5',6-Heptachlorodiphenyl ether	106220-85-3	WBKRPARQLGRVHF-UHFFFAOYSA-N	C12H3Cl7O	AMAP	409.797	410.805	180.658	[M+H]+	Predicted	2570	Kovatas	Matyushin et al., 2019	22.86
431	2,3,3',4,4',5'-Hexachlorodiphenyl ether	99897-30-0	FEIDIWDEJQVIPO-UHFFFAOYSA-N	C12H4Cl6O	AMAP	375.836	376.844	178.73	[M+H]+	Predicted	2571	Kovatas	Matyushin et al., 2019	22.87
432	2-Benzotriazol-2-yl-4,6-di-tert-butylphenol	3846-71-7	LHPPDQUVECZQSW-UHFFFAOYSA-N	C20H25N3O	ECHA	323.199	324.207	183.605	[M+H]+	Predicted	2579	Kovatas	Matyushin et al., 2019	22.93
433	2,2',3,4',5,5',6-Heptachlorodiphenyl ether	109828-23-1	BHJCMMGUFRZLKK-UHFFFAOYSA-N	C12H3Cl7O	AMAP	409.797	410.805	182.721	[M+H]+	Predicted	2579	Kovatas	Matyushin et al., 2019	22.93
434	2,3,3',4',5,5'-Hexachlorodiphenyl ether	89026-26-6	FBVVCNLKVIABHV-UHFFFAOYSA-N	C12H4Cl6O	AMAP	375.836	376.844	179.264	[M+H]+	Predicted	2583	Kovatas	Matyushin et al., 2019	22.96
435	Bis(3,5,5-trimethylhexyl) phthalate	14103-61-8	GDJOUZYAIHWDCA-UHFFFAOYSA-N	C26H42O4	AMAP	418.308	419.316	212.596	[M+H]+	Predicted	2589	Kovatas	Matyushin et al., 2019	23
436	Butyldiphenyl phosphate	2752-95-6	DIBUFQMCUZYQKN-UHFFFAOYSA-N	C16H19O4P	AMAP	306.102	307.109	172.155	[M+H]+	Predicted	2590	Kovatas	Matyushin et al., 2019	23.01
437	2,3',4,4',5',6-Hexachlorodiphenyl ether	727738-94-5	SJIBNBXSYVZESK-UHFFFAOYSA-N	C12H4Cl6O	AMAP	375.836	376.844	177.043	[M+H]+	Predicted	2592	Kovatas	Matyushin et al., 2019	23.02
438	2,3,3',4,4',5',6-Heptachlorodiphenyl ether	55684-92-9	YUBXSCDZYOJXNX-UHFFFAOYSA-N	C12H3Cl7O	AMAP	409.797	410.805	180.386	[M+H]+	Predicted	2596	Kovatas	Matyushin et al., 2019	23.06
439	2,3,3',4',5,5',6-Heptachlorodiphenyl ether	727739-05-1	VCSBVBKQKLHPOG-UHFFFAOYSA-N	C12H3Cl7O	AMAP	409.797	410.805	183.907	[M+H]+	Predicted	2601	Kovatas	Matyushin et al., 2019	23.09
440	2,3,3',4',5',6-Hexachlorodiphenyl ether	727738-93-4	WYUYGMOEDXDGQA-UHFFFAOYSA-N	C12H4Cl6O	AMAP	375.836	376.844	174.254	[M+H]+	Predicted	2602	Kovatas	Matyushin et al., 2019	23.1
441	2,2',3,4,4',6,6'-Heptachlorodiphenyl ether	106220-84-2	WTYSJAGEYAAIFW-UHFFFAOYSA-N	C12H3Cl7O	AMAP	409.797	410.805	179.886	[M+H]+	Predicted	2608	Kovatas	Matyushin et al., 2019	23.15
442	2,2',3,4,4',5,6-Heptachlorodiphenyl ether	157683-75-5	RPNFRXWGMTYOPA-UHFFFAOYSA-N	C12H3Cl7O	AMAP	409.797	410.805	176.822	[M+H]+	Predicted	2609	Kovatas	Matyushin et al., 2019	23.15
443	2,2',3,3',4,4',6-Heptachlorodiphenyl ether	727738-99-0	KKVXTOYNZOPDNA-UHFFFAOYSA-N	C12H3Cl7O	AMAP	409.797	410.805	179.915	[M+H]+	Predicted	2615	Kovatas	Matyushin et al., 2019	23.2
444	2,2',3,3',4',5,6-Heptachlorodiphenyl ether	83992-71-6	RXPQVFMDOJTCKE-UHFFFAOYSA-N	C12H3Cl7O	AMAP	409.797	410.805	181.605	[M+H]+	Predicted	2620	Kovatas	Matyushin et al., 2019	23.24
445	2,2',3,3',4,5',6-Heptachlorodiphenyl ether	727739-00-6	POOJWIFLMKEATK-UHFFFAOYSA-N	C12H3Cl7O	AMAP	409.797	410.805	180.891	[M+H]+	Predicted	2624	Kovatas	Matyushin et al., 2019	23.27
446	Tetrabromophthalate	13810-83-8	XIRDTMSOGDWMOX-UHFFFAOYSA-N	C8H2Br4O4	AMAP	481.664	482.672	183.664	[M+H]+	Predicted	2627	Kovatas	Matyushin et al., 2019	23.29
447	2,2',3,3',5,5',6-Heptachlorodiphenyl ether	727739-03-9	WURJHLJFXPVIEL-UHFFFAOYSA-N	C12H3Cl7O	AMAP	409.797	410.805	183.821	[M+H]+	Predicted	2629	Kovatas	Matyushin et al., 2019	23.3
448	2,3,3',4,5,5',6-Heptachlorodiphenyl ether	727738-98-9	HQXOKVVYOHXWEY-UHFFFAOYSA-N	C12H3Cl7O	AMAP	409.797	410.805	178.684	[M+H]+	Predicted	2630	Kovatas	Matyushin et al., 2019	23.31
449	2,2',3,4,5,5',6-Heptachlorodiphenyl ether	727738-97-8	CFYZMYMEFYKOFG-UHFFFAOYSA-N	C12H3Cl7O	AMAP	409.797	410.805	178.532	[M+H]+	Predicted	2632	Kovatas	Matyushin et al., 2019	23.33
450	2,2',3,4,4',5,5'-Heptachlorodiphenyl ether	89820-16-6	YBYYCWMPXZRBNJ-UHFFFAOYSA-N	C12H3Cl7O	AMAP	409.797	410.805	183.563	[M+H]+	Predicted	2633	Kovatas	Matyushin et al., 2019	23.33
451	2,3,3',4,4',5,5'-Heptachlorodiphenyl ether	83992-72-7	JUHPMUOWCYBMEY-UHFFFAOYSA-N	C12H3Cl7O	AMAP	409.797	410.805	183.824	[M+H]+	Predicted	2635	Kovatas	Matyushin et al., 2019	23.35
452	2,2',3,3',4,5,6-Heptachlorodiphenyl ether	727738-96-7	UIBVUVMDJNWEGY-UHFFFAOYSA-N	C12H3Cl7O	AMAP	409.797	410.805	178.45	[M+H]+	Predicted	2643	Kovatas	Matyushin et al., 2019	23.41
453	2,2',3,3',4,6,6'-Heptachlorodiphenyl ether	727739-01-7	HSXGZTDEKOCJLP-UHFFFAOYSA-N	C12H3Cl7O	AMAP	409.797	410.805	178.832	[M+H]+	Predicted	2643	Kovatas	Matyushin et al., 2019	23.41
454	Sucralose	56038-13-2	BAQAVOSOZGMPRM-QBMZZYIRSA-N	C12H19Cl3O8	AMAP	396.014	397.022	179.16	[M-H]-	Measured	2647	Kovatas	Matyushin et al., 2019	23.44
455	Di-iso-nonyl phthalate	20548-62-3	HBGGXOJOCNVPFY-UHFFFAOYSA-N	C26H42O4	AMAP	418.308	419.316	223.485	[M+H]+	Measured	2649	Kovatas	NIST library	23.45
456	Tetrabromo-o-chlorotoluene	39569-21-6	WMXWTOJJASZOCL-UHFFFAOYSA-N	C7H3Br4Cl	AMAP	441.661	442.669	170.872	[M+H]+	Predicted	2649	Kovatas	Matyushin et al., 2019	23.45
457	Ciprofloxacin	85721-33-1	MYSWGUAQZAJSOK-UHFFFAOYSA-N	C17H18FN3O3	AMAP	331.133	332.141	181.783	[M+H]+	Measured	2650	Kovatas	Matyushin et al., 2019	23.46
458	Tricresyl phosphate	1330-78-5	BOSMZFBHAYFUBJ-UHFFFAOYSA-N	C21H21O4P	AMAP	368.117	369.125	188.09	[M+H]+	Measured	2651	Kovatas	Matyushin et al., 2019	23.47
459	2,2',3,3',4,4',5-Heptachlorodiphenyl ether	7435-61-2	BLBURLWSCHSPIS-UHFFFAOYSA-N	C12H3Cl7O	AMAP	409.797	410.805	183.547	[M+H]+	Predicted	2655	Kovatas	Matyushin et al., 2019	23.5
460	Mesterone	58-18-4	GCKMFJBGXUYNAG-UHFFFAOYSA-N	C20H30O2	AMAP	302.224	303.232	177.538	[M+H]+	Predicted	2658	Kovatas	Matyushin et al., 2019	23.52
461	2,2',3,3',4,5,5'-Heptachlorodiphenyl ether	83992-74-9	STEQFHAOHOCXAP-UHFFFAOYSA-N	C12H3Cl7O	AMAP	409.797	410.805	184.871	[M+H]+	Predicted	2663	Kovatas	Matyushin et al., 2019	23.56
462	2,2',3,4,4',5,6'-Heptachlorodiphenyl ether	88467-63-4	XWRZWPPSQDHTFU-UHFFFAOYSA-N	C12H3Cl7O	AMAP	409.797	410.805	180.944	[M+H]+	Predicted	2672	Kovatas	Matyushin et al., 2019	23.62
463	2,2',3,3',4,5,6'-Heptachlorodiphenyl ether	159553-73-8	DQYYZAABYZAOOC-UHFFFAOYSA-N	C12H3Cl7O	AMAP	409.797	410.805	178.334	[M+H]+	Predicted	2683	Kovatas	Matyushin et al., 2019	23.7
464	2,3,3',4,4',5,6-Heptachlorodiphenyl ether	83992-70-5	QLSBRXLSQINWHM-UHFFFAOYSA-N	C12H3Cl7O	AMAP	409.797	410.805	179.741	[M+H]+	Predicted	2688	Kovatas	Matyushin et al., 2019	23.74
465	Perindopril	82834-16-0	IPVQLZZIHOAWMC-UHFFFAOYSA-N	C19H32N2O5	AMAP	368.231	369.238	188.014	[M+H]+	Predicted	2693	Kovatas	Matyushin et al., 2019	23.78
466	17b-Estradiol	50-28-2	VOXZDWNPVJITMN-UHFFFAOYSA-N	C18H24O2	AMAP	272.177	273.185	167.228	[M+H]+	Predicted	2696	Kovatas	Matyushin et al., 2019	23.8
467	2,2',3,4,5,6,6'-Heptachlorodiphenyl ether	22274-48-2	WQIBKUPSASYXTE-UHFFFAOYSA-N	C12H3Cl7O	AMAP	409.797	410.805	174.054	[M+H]+	Predicted	2702	Kovatas	Matyushin et al., 2019	23.84
468	Pentabromobenzyl acrylate	59447-55-1	GRKDVZMVHOLESV-UHFFFAOYSA-N	C10H5Br5O2	AMAP	555.616	556.624	204.397	[M+H]+	Predicted	2701	Kovatas	Matyushin et al., 2019	23.84
469	17a-Ethynylestradiol	57-63-6	BFPYWIDHMRZLRN-UHFFFAOYSA-N	C20H24O2	AMAP	296.177	297.185	173.976	[M+H]+	Predicted	2707	Kovatas	Matyushin et al., 2019	23.88
470	Omeprazole	73590-58-6	SUBDBMMJDZJVOS-UHFFFAOYSA-N	C17H19N3O3S	AMAP	345.114	346.122	179.49	[M+H]+	Measured	2729	Kovatas	Matyushin et al., 2019	24.04
471	N-ethyl perfluorooctanesulfonamide	4151-50-2	CCEKAJIANROZEO-UHFFFAOYSA-N	C10H6F17NO2S	AMAP	526.984	527.992	178.42	[M-H]-	Measured	2729	Kovatas	Matyushin et al., 2019	24.04
472	Pentabromoethylbenzene	85-22-3	FIAXCDIQXHJNIX-UHFFFAOYSA-N	C8H5Br5	AMAP	499.626	500.634	190.136	[M+H]+	Predicted	2732	Kovatas	Matyushin et al., 2019	24.06
473	Estrone	53-16-7	DNXHEGUUPJUMQT-UHFFFAOYSA-N	C18H24O2	AMAP	270.161	271.169	165.758	[M+H]+	Predicted	2737	Kovatas	NIST library	24.1
474	Benzyl penicillin	61-33-6	JGSARLDLIJGVTE-UHFFFAOYSA-N	C16H18N2O4S	AMAP	334.098	335.106	172.9	[M+H]+	Measured	2760	Kovatas	Matyushin et al., 2019	24.27
475	2,2',3,3',4,4',6,6'-Octachlorodiphenyl ether	13824-30-1	GRWRDFGBFYSOKR-UHFFFAOYSA-N	C12H2Cl8O	AMAP	445.755	446.763	183.88	[M+H]+	Predicted	2772	Kovatas	Matyushin et al., 2019	24.35
476	2,2',3,4,4',5,5',6-Octachlorodiphenyl ether	83992-75-0	PKOSPVZTRLMBSK-UHFFFAOYSA-N	C12H2Cl8O	AMAP	445.755	446.763	183.002	[M+H]+	Predicted	2773	Kovatas	Matyushin et al., 2019	24.36
477	2-(2H-Benzotriazol-2-yl)-4,6-ditertpentylphenol	25973-55-1	ZMWRRFHBXARRRT-UHFFFAOYSA-N	C22H29N3O	ECHA	351.231	352.238	191.962	[M+H]+	Predicted	2774	Kovatas	Matyushin et al., 2019	24.37
478	Di-iso-decyl phthalate	26761-40-0	ZVFDTKUVRCTHQE-UHFFFAOYSA-N	C28H46O4	AMAP	446.339	447.347	227.85	[M+H]+	Measured	980606	Fiehn	MS-DIAL metabolomics MSP spectral kit	24.41
479	2,2',3,3',4,5',6,6'-Octachlorodiphenyl ether	116995-21-2	MHJYPBPVZSIJNU-UHFFFAOYSA-N	C12H2Cl8O	AMAP	445.755	446.763	187.463	[M+H]+	Predicted	2785	Kovatas	Matyushin et al., 2019	24.45
480	2,2',3,3',5,5',6,6'-Octachlorodiphenyl ether	727739-08-4	DIMZRRNMPDXLMZ-UHFFFAOYSA-N	C12H2Cl8O	AMAP	445.755	446.763	189.124	[M+H]+	Predicted	2790	Kovatas	Matyushin et al., 2019	24.48
481	2,2',3,3',4,4',5,5'-Octachlorodiphenyl ether	57379-40-5	IXZVOZCULZBCDY-UHFFFAOYSA-N	C12H2Cl8O	AMAP	445.755	446.763	189.097	[M+H]+	Predicted	2793	Kovatas	Matyushin et al., 2019	24.51
482	Acebutolol	37517-30-9	GOEMGAFJFRBGGG-UHFFFAOYSA-N	C18H28N2O4	AMAP	336.204	337.212	189.033	[M+H]+	Measured	2795	Kovatas	NIST library	24.52
483	2,3,3',4,4',5,5',6-Octachlorodiphenyl ether	727739-07-3	VGJWAHFNNDDRKP-UHFFFAOYSA-N	C12H2Cl8O	AMAP	445.755	446.763	184.488	[M+H]+	Predicted	2795	Kovatas	Matyushin et al., 2019	24.52
484	2,2',3,4,4',5,6,6'-Octachlorodiphenyl ether	157683-76-6	FOTAEIZNNOYBMU-UHFFFAOYSA-N	C12H2Cl8O	AMAP	445.755	446.763	182.915	[M+H]+	Predicted	2812	Kovatas	Matyushin et al., 2019	24.64
485	2,2',3,3',4,4',5,6-Octachlorodiphenyl ether	65075-02-7	YHUPMPHVHYBYJE-UHFFFAOYSA-N	C12H2Cl8O	AMAP	445.755	446.763	182.542	[M+H]+	Predicted	2815	Kovatas	Matyushin et al., 2019	24.66
486	2,2',3,3',4,5,5',6-Octachlorodiphenyl ether	152833-53-9	PJSUXNJBOJXQBR-UHFFFAOYSA-N	C12H2Cl8O	AMAP	445.755	446.763	183.625	[M+H]+	Predicted	2823	Kovatas	Matyushin et al., 2019	24.72
487	2,2',3,3',4,5,5',6'-Octachlorodiphenyl ether	83992-76-1	MRHQOXCYYPFGEE-UHFFFAOYSA-N	C12H2Cl8O	AMAP	445.755	446.763	185.444	[M+H]+	Predicted	2824	Kovatas	Matyushin et al., 2019	24.73
488	2,2',3,3',4,4',5,6'-Octachlorodiphenyl ether	40356-57-8	HYNYIQBCBHJTOZ-UHFFFAOYSA-N	C12H2Cl8O	AMAP	445.755	446.763	183.013	[M+H]+	Predicted	2832	Kovatas	Matyushin et al., 2019	24.79
489	2,2',3,3',4,5,6,6'-Octachlorodiphenyl ether	727739-06-2	ZTIKPIULDQZYBS-UHFFFAOYSA-N	C12H2Cl8O	AMAP	445.755	446.763	180.984	[M+H]+	Predicted	2843	Kovatas	Matyushin et al., 2019	24.87
490	Diphenyl(2,4,6-trimethylbenzoyl)phosphine oxide	75980-60-8	VFHVQBAGLAREND-UHFFFAOYSA-N	C22H21O2P	ECHA	348.127	349.135	197.1	[M+H]+	Measured	2849	Kovatas	Matyushin et al., 2019	24.91
491	Bis(2-ethylhexyl) tetrabromophthalate	26040-51-7	UUEDINPOVKWVAZ-UHFFFAOYSA-N	C24H34Br4O4	AMAP	705.915	706.923	267.373	[M+H]+	Predicted	2867	Kovatas	Matyushin et al., 2019	25.04
492	alpha-Hexabromocyclododecane	134237-50-6	DEIGXXQKDWULML-PQTSNVLCSA-N	C12H18Br6	ECHA	641.644	642.652	190.455	[M+H]+	Predicted	2877	Kovatas	Matyushin et al., 2019	25.11
493	Beta-hexabromocyclododecane	134237-51-7	DEIGXXQKDWULML-UFVWWTPHSA-N	C12H18Br6	ECHA	641.644	642.652	191.425	[M+H]+	Predicted	2877	Kovatas	Matyushin et al., 2019	25.11
494	Gamma-hexabromocyclododecane	134237-52-8	DEIGXXQKDWULML-MOCCIAMBSA-N	C12H18Br6	ECHA	641.644	642.652	191.853	[M+H]+	Predicted	2877	Kovatas	Matyushin et al., 2019	25.11
495	Estriol	50-27-1	PROQIPRRNZUXQM-UHFFFAOYSA-N	C18H24O3	AMAP	288.172	289.18	165.622	[M+H]+	Predicted	2888	Kovatas	Matyushin et al., 2019	25.19
496	2-Benzyl-2-dimethylamino-4'-morpholinobutyrophenone	119313-12-1	UHFFVFAKEGKNAQ-UHFFFAOYSA-N	C23H30N2O2	ECHA	366.23	367.238	196.424	[M+H]+	Predicted	2893	Kovatas	Matyushin et al., 2019	25.22
497	Norfloxacin	70458-96-7	OGJPXUAPXNRGGI-UHFFFAOYSA-N	C16H18FN3O3	AMAP	319.133	320.141	179.423	[M+H]+	Measured	2963	Kovatas	Matyushin et al., 2019	25.72
498	Dechlorane 604	34571-16-9	PHYHWKJTYWPNCS-UHFFFAOYSA-N	C13H4Br4Cl6	AMAP	691.51	692.518	210.152	[M+H]+	Predicted	2965	Kovatas	Matyushin et al., 2019	25.74
499	2,2',3,3',4,4',5,6,6'-Nonachlorodiphenyl ether	148934-69-4	HEGNYKCNUVBAIL-UHFFFAOYSA-N	C12H9ClO	AMAP	479.716	480.724	185.981	[M+H]+	Predicted	2972	Kovatas	Matyushin et al., 2019	25.79
500	2,2',3,3',4,4',5,5',6-Nonachlorodiphenyl ether	83992-73-8	FPEYJPVHPGDXDD-UHFFFAOYSA-N	C12H9ClO	AMAP	479.716	480.724	186.268	[M+H]+	Predicted	2978	Kovatas	Matyushin et al., 2019	25.83
501	2,2',3,3',4,5,5',6,6'-Nonachlorodiphenyl ether	148934-68-3	MVPXEXAITKQEMV-UHFFFAOYSA-N	C12H9ClO	AMAP	479.716	480.724	188.84	[M+H]+	Predicted	2984	Kovatas	Matyushin et al., 2019	25.87
502	2-[2-[2-[2-(4-Nonylphenoxy)ethoxy]ethoxy]ethoxy]ethanol	7311-27-5	UTXPMECBRCEYCI-UHFFFAOYSA-N	C23H40O5	ECHA	396.287	397.295	200.152	[M+H]+	Predicted	3004	Kovatas	Matyushin et al., 2019	26.02
503	Tetrabromobisphenol A	79-94-7	VEORPZCZECFIRK-UHFFFAOYSA-N	C15H12Br4O2	AMAP	543.753	544.76	193.1	[M-H]-	Measured	3009	Kovatas	Matyushin et al., 2019	26.05
504	Ampicilloic acid	32746-94-4	KDAWOPKDXRJNHV-UHFFFAOYSA-N	C16H21N3O5S	AMAP	367.12	368.127	187.037	[M+H]+	Predicted	3061	Kovatas	Matyushin et al., 2019	26.43
505	4,4'-Bis(dimethylamino)-4''-(methylamino)trityl alcohol	561-41-1	MAGJOSJRYKEYAZ-UHFFFAOYSA-N	C24H29N3O	ECHA	375.231	376.238	194.044	[M+H]+	Predicted	3083	Kovatas	Matyushin et al., 2019	26.58
506	syn-Dodecachlorodimethanodibenzocyclooctane	135821-03-3	UGQQAJOWXNCOPY-MXYLTYEXSA-N	C18H12Cl12	ECHA	653.711	654.719	228.141	[M+H]+	Predicted	3093	Kovatas	Matyushin et al., 2019	26.66
507	anti-Dodecachlorodimethanodibenzocyclooctane	135821-74-8	UGQQAJOWXNCOPY-VBCJEVMVSA-N	C18H12Cl12	ECHA	653.711	654.719	228.238	[M+H]+	Predicted	3093	Kovatas	Matyushin et al., 2019	26.66
508	Benzo[g,h,i]perylene	191-24-2	GYFAGKUZYNFMBN-UHFFFAOYSA-N	C22H12	AMAP	276.093	277.101	154.455	M+.	Measured	3115	Kovatas	NIST library	26.82
509	Decachlorodiphenyl ether	31710-30-2	CIPFDHFTBYJKQB-UHFFFAOYSA-N	C12Cl10O	AMAP	513.677	514.685	191.31	[M+H]+	Predicted	3154	Kovatas	Matyushin et al., 2019	27.1
510	14-(Nonylphenoxy)-3,6,9,12-tetraoxatetradecan-1-ol	26264-02-8	HRQQEXIVBZHHOQ-UHFFFAOYSA-N	C25H44O6	ECHA	440.313	441.321	208.01	[M+H]+	Predicted	3155	Kovatas	Matyushin et al., 2019	27.11
511	Tetrekis(2-chlorethyl) dichloroisopentyldiphosphate	38051-10-4	ZGHUDSLVQAGWEY-UHFFFAOYSA-N	C13H24Cl6O8P2	AMAP	581.904	582.912	211.735	[M+H]+	Measured	3156	Kovatas	Matyushin et al., 2019	27.12
512	4,4'-(Diphenylmethylene)bisphenol	1844-01-5	BATCUENAARTUKW-UHFFFAOYSA-N	C25H20O2	AMAP	352.146	353.154	193.483	[M+H]+	Predicted	3173	Kovatas	Matyushin et al., 2019	27.24
513	14-(4-Nonylphenoxy)-3,6,9,12-tetraoxatetradecan-1-ol	20636-48-0	PITRRWWILGYENJ-UHFFFAOYSA-N	C25H44O6	ECHA	440.313	441.321	208.908	[M+H]+	Predicted	3269	Kovatas	Matyushin et al., 2019	27.96
514	Tris(2-bromo-4-methylphenyl) phosphate	35656-01-0	XVHSMXGREZXJKN-UHFFFAOYSA-N	C21H18Br3O4P	AMAP	603.847	604.855	211.75	[M+H]+	Predicted	3281	Kovatas	Matyushin et al., 2019	28.05
515	Ethyl-hexyl diphenyl phosphate	109925-03-3	GCTMVWJHICUMRV-UHFFFAOYSA-N	C20H27O4P	AMAP	362.164	363.172	190.104	[M+H]+	Predicted	3359	Kovatas	Matyushin et al., 2019	28.66
516	17-(Nonylphenoxy)-3,6,9,12,15-pentaoxaheptadecan-1-ol	27177-01-1	TWIMUEGVLWNOMO-UHFFFAOYSA-N	C27H48O7	ECHA	484.34	485.347	218.058	[M+H]+	Predicted	3427	Kovatas	Matyushin et al., 2019	29.2
517	20-[4-(1,1,3,3-Tetramethylbutyl)phenoxy]-3,6,9,12,15,18-hexaoxaicosan-1-ol	2497-59-8	HNLXNOZHXNSSPN-UHFFFAOYSA-N	C28H50O8	ECHA	514.35	515.358	224.103	[M+H]+	Predicted	3496	Kovatas	Matyushin et al., 2019	29.79
518	17-(4-Nonylphenoxy)-3,6,9,12,15-pentaoxaheptadecan-1-ol	34166-38-6	CEWJCLBGTPZECP-UHFFFAOYSA-N	C27H48O7	ECHA	484.34	485.347	219.179	[M+H]+	Predicted	3534	Kovatas	Matyushin et al., 2019	30.12
519	20-(Isononylphenoxy)-3,6,9,12,15,18-hexaoxaicosan-1-ol	65455-69-8	GNZROVOUESKWSK-UHFFFAOYSA-N	C29H52O8	ECHA	528.366	529.374	228.513	[M+H]+	Predicted	3651	Kovatas	Matyushin et al., 2019	31.21
520	20-(Nonylphenoxy)-3,6,9,12,15,18-hexaoxaicosan-1-ol	27177-03-3	HPBDNFXBBNDIIU-UHFFFAOYSA-N	C29H52O8	ECHA	528.366	529.374	227.869	[M+H]+	Predicted	3692	Kovatas	Matyushin et al., 2019	31.62
521	20-(4-Nonylphenoxy)-3,6,9,12,15,18-hexaoxaicosan-1-ol	27942-27-4	ATBQNLZREVOGBO-UHFFFAOYSA-N	C29H52O8	ECHA	528.366	529.374	228.415	[M+H]+	Predicted	3800	Kovatas	Matyushin et al., 2019	32.78
522	1-[2,3-Dibromo-4-methyl-5,6-bis(tribromomethyl)phenyl]-2,3-dihydro-1H-indene	893843-07-7	GEJZFEHANJQWSZ-UHFFFAOYSA-N	C18H12Br8	AMAP	867.432	868.44	244.802	[M+H]+	Predicted	3816	Kovatas	Matyushin et al., 2019	32.97
523	Levothyroxine	51-48-9	XUIIKFGFIJCVMT-UHFFFAOYSA-N	C15H11I4NO4	AMAP	776.686	777.694	212.886	[M+H]+	Predicted	3868	Kovatas	Matyushin et al., 2019	33.59
524	Tris(tribromoneopentyl)phosphate	19186-97-1	BHYQWBKCXBXPKM-UHFFFAOYSA-N	C15H24Br9O4P	AMAP	1017.4	1018.41	249.697	[M+H]+	Predicted	3992	Kovatas	Matyushin et al., 2019	35.27
525	α,α-Bis[4-(dimethylamino)phenyl]-4 (phenylamino)naphthalene-1-methanol	6786-83-0	WNDULEJVCPEASN-UHFFFAOYSA-N	C33H33N3O	ECHA	487.262	488.27	222.035	[M+H]+	Predicted	4040	Kovatas	Matyushin et al., 2019	36
526	23-(Nonylphenoxy)-3,6,9,12,15,18,21-heptaoxatricosan-1-ol	27177-05-5	XXPRRHYTDCWGRP-UHFFFAOYSA-N	C31H56O9	ECHA	572.392	573.4	236.833	[M+H]+	Predicted	4065	Kovatas	Matyushin et al., 2019	36.4
527	Octabromo-2,3-dihydro-1,1,3-trimethyl-3-phenyl-1H-indene	155613-93-7	DYJSZBVSJTVTKJ-UHFFFAOYSA-N	C18H12Br8	AMAP	867.432	868.44	233.493	[M+H]+	Predicted	4091	Kovatas	Matyushin et al., 2019	36.84
528	Sulfmethizole	144-82-1	VACCAVUAMIDAGB-UHFFFAOYSA-N	C9H10N4O2S2	AMAP	270.024	271.032	154.825	[M+H]+	Measured	4095	Kovatas	Matyushin et al., 2019	36.9
529	2,4,5,6,7-Pentabromo-1,1,3-trimethyl-3-(2,4,6-tribromophenyl)-2,3-dihydro-1H-indene	1025956-65-3	QADGNQKXJNSNIT-UHFFFAOYSA-N	C18H12Br8	AMAP	867.432	868.44	241.139	[M+H]+	Predicted	4143	Kovatas	Matyushin et al., 2019	37.76
530	26-(Nonylphenoxy)-3,6,9,12,15,18,21,24-octaoxahexacosan-1-ol	26571-11-9	LFDLTLMEBDARLN-UHFFFAOYSA-N	C32H58O10	ECHA	602.402	603.41	242.846	[M+H]+	Predicted	4233	Kovatas	Matyushin et al., 2019	39.56
Notes:
a. References:
AMAP: Reppas-Chrysovitsinos, E.; Sobek, A.; MacLeod, M. Screening-level exposure-based prioritization to identify potential POPs, vPvBs and planetary boundary threats among Arctic contaminants. Emerg. Contam. 2017, 3, 85–94.
ECHA: Candidate List of substances of very high concern for Authorisation, European Chemical Agency. https://echa.europa.eu/candidate-list-table.
Izquierdo-Sandoval et al., 2022: Izquierdo-Sandoval, D.; Fabregat-Safont, D.; Lacalle-Bergeron, L.; Sancho, J.; Hernández, F.; Portoles, T. Benefits of ion mobility separation in GC-APCI-HRMS screening: From the construction of a CCS library to the application to real-world samples. Anal. Chem. 2022, 94, 9040–9047.
Matyushin et al., 2019: Matyushin, D.; Sholokhova, A.; Buryak, A. A deep convolutional neural network for the estimation of gas chromatographic retention indices. J. Chromatogr. A. 2019, 1607, 460395.
b. Measured collision cross sections (CCS) values were retrived from a unified database of 23 publications from 2016-2022:
Song, X.; Canellas, E.; Dreolin, N.; Goshawk, J.; Lv, M.; Qu, G.; Nerin, C.; Jiang, G. Application of ion mobility spectrometry and the derived collision cross section in the analysis of environmental organic micropollutants. Environ. Sci. Technol. 2023, 57, 21485–21502.
Predicted CCS values were computed usinag a machine-learning based tool:
Zhang, H.; Luo, M.; Wang, H.; Ren, F.; Yin, Y.; Zhu, Z. AllCCS2: Curation of ion mobility collision cross-section atlas for small molecules using comprehensive molecular representations. Anal. Chem. 2023, 95, 13913–13921.
c. Details for conversions from Kovats to Fiehn retention index (RI) and from Fiehn RI to rentention time are described in Section C and Table S1-3 in Supporting Information, based on Kind et al.:
Kind, T.; Wohlgemuth, G.; Lee, D.; Lu, Y.; Palazoglu, M.; Shahbaz, S.; Fiehn, O. FiehnLib: Mass spectral and retention index libraries for metabolomics based on quadrupole and time-of-flight gas chromatography/mass Spectrometry. Anal. Chem. 2009, 81, 10038–10048.

## Sheet: Table S6
Table S6. Measured analytical data for hydrophobic organic contaminant standards.
Entry	Substance	Formula	InChIKey	Base ion	Prefered condition	Collision cross section (Å2)	Retention time (min)	Fiehn retention indexa
1	1-(Perfluoro-n-octyl)hexadecane	C24H33F17	FTECWCULPOFDJS-UHFFFAOYSA-N	[M-H]+	Dry	226.94	16.82	669450
2	1-(Perfluorododecyl)tetradecane	C26H29F25	OUASUHCMZXPMCH-UHFFFAOYSA-N	[M-H]+	Dry	250.16	16.71	722930
3	1-(Henicosafluorodecyl)hexadecane	C26H33F21	LZENXKBSJNMIKY-UHFFFAOYSA-N	[M-H]+	Dry	241.65	17.63	702490
4	1-(Perfluorododecyl)-hexadec-1-ene	C28H31F25	LBVDHZOJOFOXJM-UHFFFAOYSA-N	[M-H]+	Dry	255.25	17.99	717200
5	1-(Perfluorododecyl)hexadecane	C28H33F25	CZCMNCOQMXNFTL-UHFFFAOYSA-N	[M-H]+	Dry	256.66	18.41	734390
6	PCB 3	C12H9Cl	FPWNLURCHDRMHC-UHFFFAOYSA-N	M+.	Dry	137.62	13.21	521320
7	PCB 4	C12H8Cl2	JAYCNKDKIKZTAF-UHFFFAOYSA-N	M+.	Dry	137.64	13.62	538390
8	PCB 7	C12H8Cl2	UFNIBRDIUNVOMX-UHFFFAOYSA-N	M+.	Dry	137.98	14.56	577170
9	PCB 18	C12H7Cl3	DCMURXAZTZQAFB-UHFFFAOYSA-N	M+.	Dry	140.01	15.44	613180
10	PCB 20	C12H7Cl3	SXHLTVKPNQVZGL-UHFFFAOYSA-N	M+.	Dry	140.68	16.59	660080
11	PCB 28	C12H7Cl3	BZTYNSQSZHARAZ-UHFFFAOYSA-N	M+.	Dry	142.54	16.43	653550
12	PCB 40	C12H6Cl4	VTLYHLREPCPDKX-UHFFFAOYSA-N	M+.	Dry	144.96	17.86	711890
13	PCB 52	C12H6Cl4	HCWZEPKLWVAEOV-UHFFFAOYSA-N	M+.	Dry	149.21	17.1	680870
14	PCB 53	C12H6Cl4	SFTUSTXGTCCSHX-UHFFFAOYSA-N	M+.	Dry	144.4	16.58	659670
15	PCB 61	C12H6Cl4	KENZYIHFBRWMOD-UHFFFAOYSA-N	M+.	Dry	148.05	18.27	728660
16	PCB 101	C12H5Cl5	LAHWLEDBADHJGA-UHFFFAOYSA-N	M+.	Dry	155.45	18.76	748730
17	PCB 110	C12H5Cl5	ARXHIJMGSIYYRZ-UHFFFAOYSA-N	M+.	Dry	152.9	19.42	775830
18	PCB 118	C12H5Cl5	IUTPYMGCWINGEY-UHFFFAOYSA-N	M+.	Dry	156.06	19.93	796810
19	PCB 128	C12H4Cl6	BTAGRXWGMYTPBY-UHFFFAOYSA-N	M+.	Dry	158.12	21.3	853340
20	PCB136	C12H4Cl6	FZFUUSROAHKTTF-UHFFFAOYSA-N	M+.	Dry	155.08	19.37	773770
21	PCB 138	C12H4Cl6	RPUMZMSNLZHIGZ-UHFFFAOYSA-N	M+.	Dry	159.68	20.81	833110
22	PCB 149	C12H4Cl6	LKHLFUVHHXCNJH-UHFFFAOYSA-N	M+.	Dry	158.29	19.84	793110
23	PCB 153	C12H4Cl6	MVWHGTYKUMDIHL-UHFFFAOYSA-N	M+.	Dry	161.05	20.32	812890
24	PCB 170	C12H3Cl7	RMPWIIKNWPVWNG-UHFFFAOYSA-N	M+.	Dry	165.18	22.52	903690
25	PCB 180	C12H3Cl7	WBHQEUPUMONIKF-UHFFFAOYSA-N	M+.	Dry	166.55	22.03	883480
26	PCB 187	C12H3Cl7	UDMZPLROONOSEF-UHFFFAOYSA-N	M+.	Dry	165.54	21.06	843430
27	PCB 200	C12H2Cl8	HHXNVASVVVNNDG-UHFFFAOYSA-N	M+.	Dry	167.33	22.22	891320
28	PCB 209	C12Cl10	ONXPZLFXDMAPRO-UHFFFAOYSA-N	M+.	Dry	179.93	24.88	999880
29	1,2,3,4-Tetrachlorobenzene	C6H2Cl4	GBDZXPJXOMHESU-UHFFFAOYSA-N	M+.	Dry	135.67	9.99	381120
30	Pentachlorobenzene	C6HCl5	CEOCDNVZRAIOQZ-UHFFFAOYSA-N	M+.	Dry	135.24	12.41	487650
31	Hexachlorobenzene	C6Cl6	CKAPSXZOOQJIBF-UHFFFAOYSA-N	M+.	Dry	135.29	14.59	578400
32	2,4'-DDD	C14H10Cl4	JWBOIMRXGHLCPP-UHFFFAOYSA-N	[M-CHCl2]+	Dry	140.45	19.45	777060
33	2,4'-DDE	C14H8Cl4	ZDYJWDIWLRZXDB-UHFFFAOYSA-N	M+.	Dry	154.54	18.69	745860
34	2,4'-DDT	C14H9Cl5	ICHGRPHSQLRGNR-UHFFFAOYSA-N	[M-CCl3]+	Dry	140.36	20.17	806700
35	4,4'-DDD	C14H10Cl4	LMPOIXNPXNBKJV-UHFFFAOYSA-N	[M-CHCl2]+	Dry	142.2	20.1	803820
36	4,4'-DDE	C14H8Cl4	NALAUFMZDQSAOJ-BUHFOSPRSA-N	M+.	Dry	159.06	19.31	771310
37	4,4'-DDT	C14H9Cl5	YVGGHNCTFXOJCH-UHFFFAOYSA-N	[M-CCl3]+	Dry	140.31	20.81	833110
38	α-Endosulfan	C9H6Cl6O3S	RDYMFSUJUZBWLH-AZVNHNRSSA-N	[M+H]+	Wet	163.16	18.91	754880
39	β-Endosulfan	C9H6Cl6O3S	RDYMFSUJUZBWLH-AZVNHNRSSA-N	[M+H]+	Wet	162.35	20.04	801350
40	α-Hexachlorocyclohexane	C6H6Cl6	JLYXXMFPNIAWKQ-UHFFFAOYSA-N	[M-H2Cl3]+	Dry	137.25	14.53	575930
41	β-Hexachlorocyclohexane	C6H6Cl6	JLYXXMFPNIAWKQ-UHFFFAOYSA-N	[M-H2Cl3]+	Dry	138.19	15.05	597240
42	γ-Hexachlorocyclohexane	C6H6Cl6	JLYXXMFPNIAWKQ-UHFFFAOYSA-N	[M-H2Cl3]+	Dry	137.38	15.24	605010
43	Heptachlor	C10H5Cl7	FRCCEHPWNOQAEU-UHFFFAOYSA-N	[M-H]+	Dry	157.41	16.74	666190
44	Isodrin	C12H8Cl6	QBYJBZPUGVGKQQ-DIFDVCDBSA-N	M+.	Dry	150.98	18.04	719250
45	Heptachlor-exo-epoxide	C10H5Cl7O	ZXFXBSWRVIQKOD-TTWWGNBVSA-N	[M-H]+	Dry	151.86	18.21	726200
46	Endrin	C12H8Cl6O	DFBKLUNHFCTMDC-UHFFFAOYSA-N	[M+H]+	Wet	157.95	19.43	776240
47	Dieldrin	C12H8Cl6O	DFBKLUNHFCTMDC-PICURKEMSA-N	M+.	Dry	151.16	19.84	793110
48	syn-Dodecachlorodimethanodibenzocyclooctane	C18H12Cl12	UGQQAJOWXNCOPY-MXYLTYEXSA-N	[M-HCl2]+	Dry	211.86	31.22	1220030
49	anti-Dodecachlorodimethanodibenzocyclooctane	C18H12Cl12	UGQQAJOWXNCOPY-VBCJEVMVSA-N	[M-HCl2]+	Dry	214.39	32.47	1249210
50	PBDE 28	C12H7Br3O	UPNBETHEXPIWQX-UHFFFAOYSA-N	M+.	Dry	154.31	20.07	802580
51	PBDE 35	C12H7Br3O	CDVYKQPKJYPWRO-UHFFFAOYSA-N	M+.	Dry	154.86	20.27	810830
52	PBDE 47	C12H6Br4O	XYBSIYMGXVUVGY-UHFFFAOYSA-N	M+.	Dry	162.71	22.18	889670
53	PBDE 49	C12H6Br4O	QWVDUBDYUPHNHY-UHFFFAOYSA-N	M+.	Dry	163.07	21.84	875640
54	PBDE 66	C12H6Br4O	DHUMTYRHKMCVAG-UHFFFAOYSA-N	M+.	Dry	163.83	22.51	903280
55	PBDE 77	C12H6Br4O	RYGLOWMCGZHYRQ-UHFFFAOYSA-N	M+.	Dry	164.62	23.02	924260
56	PBDE 85	C12H5Br5O	DMLQSUZPTTUUDP-UHFFFAOYSA-N	M+.	Dry	170.22	24.99	1004280
57	PBDE 99	C12H5Br5O	WHPVYXDFIXRKLN-UHFFFAOYSA-N	M+.	Dry	169.31	24.17	971240
58	PBDE 100	C12H5Br5O	NSKIRYMHNFTRLR-UHFFFAOYSA-N	M+.	Dry	169.85	23.69	951700
59	PBDE 153	C12H4Br6O	RZXIRSKYBISPGF-UHFFFAOYSA-N	M+.	Dry	180.67	25.99	1043780
60	PBDE 154	C12H4Br6O	VHNPZYZQKWIWOD-UHFFFAOYSA-N	M+.	Dry	178.18	25.35	1018620
61	PBDE 173	C12H3Br7O	NLBLNZDNOSSGPW-UHFFFAOYSA-N	M+.	Dry	185.08	30.21	1191830
62	PBDE 182	C12H3Br7O	ZYHDTADADSNMLV-UHFFFAOYSA-N	M+.	Dry	185.51	28.43	1134220
63	PBDE 183	C12H3Br7O	ILPSCQCLBHQUEM-UHFFFAOYSA-N	M+.	Dry	184.97	28.23	1127230
64	PBDE 184	C12H3Br7O	JHDCZVAQPRXHEL-UHFFFAOYSA-N	M+.	Dry	181.4	27.76	1110460
65	PBDE 185	C12H3Br7O	YRNMIFAQDSUFTR-UHFFFAOYSA-N	M+.	Dry	182.95	28.63	1141110
66	PBDE 191	C12H3Br7O	OUEYHQIMJGHOQN-UHFFFAOYSA-N	M+.	Dry	187.91	29.04	1154940
67	Pentabromobenzene	C6HBr5	LLVVSBBXENOOQY-UHFFFAOYSA-N	M+.	Dry	135.24	18.52	738890
68	Hexabromobenzene	C6Br6	CAYGQBVSOZLICD-UHFFFAOYSA-N	M+.	Dry	135.29	21.78	873160
69	Pentabromotoluene	C7H3Br5	OZHJEQVYCBTHJT-UHFFFAOYSA-N	M+.	Dry	140.29	20.15	805880
70	1,3,5-Tribromo-2-prop-2-enoxybenzene	C9H7Br3O	RZLLIOPGUFOWOD-UHFFFAOYSA-N	[M-Br]+	Dry	136.27	15.23	604600
71	2-Bromoallyl 2,4,6-tribromophenyl ether	C9H6Br4O	RLPZXGWCSHFKJI-UHFFFAOYSA-N	[M-Br]+	Dry	143.35	18.18	724970
72	2,3-Dibromopropyl 2,4,6-tribromophenyl ether	C18H12Br10O	QXWYPAKUEHGJSG-UHFFFAOYSA-N	C6H3Br3O+.	Dry	133.44	21.45	859540
73	2-Ethylhexyl-2,3,4,5-tetrabromobenzoate	C15H18Br4O2	HVDXCGSGEQKWGB-UHFFFAOYSA-N	C7H3Br4O2+	Dry	141.48	24.16	970830
74	Hexachlorocyclopentenyl-dibromocyclooctane	C13H14Br2Cl6	CBBNBBOFKOLHDC-UHFFFAOYSA-N	[M-CH4Cl2Br]+	Dry	152.06	24.44	982170
75	1,2-Bis(2,4,6-tribromophenoxy)ethane	C14H8Br6O2	YATIGPZCMOYEGE-UHFFFAOYSA-N	M+.	Dry	186.57	29.01	1153950
76	Bis(2-ethylhexyl) tetrabromophthalate	C24H34Br4O4	UUEDINPOVKWVAZ-UHFFFAOYSA-N	C8HBr4O3+	Dry	141.58	30.12	1189140
77	Tributyl phosphate	C12H27O4P	STCOOQWBFONSKY-UHFFFAOYSA-N	[M+H]+	Wet	167.02	13.78	545020
78	Tris(2-chloroethyl) phosphate	C6H12Cl3O4P	HQUQLFOMPYWACS-UHFFFAOYSA-N	[M+H]+	Wet	145.65	15.1	599290
79	Tris(1-chloro-2-propyl)phosphate	C9H18Cl3O4P	KVMPUXDNESXNOH-UHFFFAOYSA-N	[M-C3H4Cl]+	Wet	160.76	15.44	613180
80	Trihexyl phosphate	C18H39O4P	SFENPMLASUEABX-UHFFFAOYSA-N	[M+H]+	Wet	201	19.37	773770
81	Tris(1,3-dichloropropan-2-yl) phosphate	C9H15Cl6O4P	ASLWPAWFJZFCKF-UHFFFAOYSA-N	[M+H]+	Wet	175.08	20.45	818250
82	Tris(2-butoxyethyl) phosphate	C18H39O7P	WTLBZVNBAKMVDP-UHFFFAOYSA-N	[M+H]+	Wet	198.91	21.07	843840
83	Triphenylphosphate	C18H15O4P	XZZNDPSIHUTMOC-UHFFFAOYSA-N	[M+H]+	Wet	168.91	21.11	845490
84	2-Ethylhexyl diphenyl phosphate	C20H27O4P	CGSLYBDCEGBZCG-UHFFFAOYSA-N	[M-C8H15]+	Wet	149.25	21.28	852515
85	Tris(2-ethylhexyl) phosphate	C24H51O4P	GTVWRXDRKAHEAD-UHFFFAOYSA-N	[M+H]+	Wet	221.61	21.48	860780
86	Tritolyl phosphate	C21H21O4P	BOSMZFBHAYFUBJ-UHFFFAOYSA-N	[M+H]+	Wet	188.79	23.75	954150
87	Dibenzothiophene	C12H8S	IYYZUPMFVPLQIF-UHFFFAOYSA-N	M+.	Dry	137.55	15.25	605420
88	Phenanthrene	C14H10	YNPNZTXNASCQKK-UHFFFAOYSA-N	M+.	Dry	137.89	15.57	618490
89	Anthracene	C14H10	MWPLVEDNUUSJAV-UHFFFAOYSA-N	M+.	Dry	138	15.69	623390
90	Fluoranthene	C16H10	GVEPBJHOBDJJJI-UHFFFAOYSA-N	M+.	Dry	138.02	18.38	733160
91	Pyrene	C16H10	BBEAQIROQSPTKN-UHFFFAOYSA-N	M+.	Dry	137.65	18.9	754470
92	Benzo(c)phenanthrene	C18H12	TUAHORSUHVUKBD-UHFFFAOYSA-N	M+.	Dry	140.99	21.28	852510
93	Benzo(a)anthracene	C18H12	DXBHBZVCASKNBY-UHFFFAOYSA-N	M+.	Dry	140.47	21.78	873160
94	Chrysene	C18H12	WDECIBYCCFPHNR-UHFFFAOYSA-N	M+.	Dry	141.28	21.86	876470
95	Benzo(b)fluoranthene	C20H12	FTOVXSOBNPWTSH-UHFFFAOYSA-N	M+.	Dry	145.46	24.17	971240
96	Benzo(k)fluoranthene	C20H12	HAXBIWFMXWRORI-UHFFFAOYSA-N	M+.	Dry	145.45	24.24	974080
97	Benzo(e)pyrene	C20H12	TXVHTIQJNYSSKO-UHFFFAOYSA-N	M+.	Dry	142.88	24.72	993460
98	Benzo(a)pyrene	C20H12	FMMWHPNWAFZXNH-UHFFFAOYSA-N	M+.	Dry	143.28	24.83	997870
99	Perylene	C20H12	CSHWQDPOILHKBI-UHFFFAOYSA-N	M+.	Dry	143.02	24.99	1004280
100	Benzo(g,h,i)perylene	C22H12	GYFAGKUZYNFMBN-UHFFFAOYSA-N	M+.	Dry	150.71	27.1	1086190
101	Indeno(1,2,3-cd)pyrene	C22H12	SXQBHARYMNFBPS-UHFFFAOYSA-N	M+.	Dry	148.24	27.7	1108290
102	Dibenzo(a,h)anthracene	C22H14	LHRCREOYAASXPZ-UHFFFAOYSA-N	M+.	Dry	154.91	27.17	1088800
Notes:
a. The conversion betwen retention times and Fiehn retention indices is described in Section C and Table S1-3 in Supporting Information, based on Kind et al.:
Kind, T.; Wohlgemuth, G.; Lee, D.; Lu, Y.; Palazoglu, M.; Shahbaz, S.; Fiehn, O. FiehnLib: Mass spectral and retention index libraries for metabolomics based on quadrupole and time-of-flight gas chromatography/mass Spectrometry. Anal. Chem. 2009, 81, 10038–10048.
Abbreviation:
PCB: Polychlorinated biphenyl
DDD: Dichlorodiphenyldichloroethane
DDE: Dichlorodiphenyldichloroethylene
DDT: Dichlorodiphenyltrichloroethane
PBDE: Polybrominated diphenyl ether

## Sheet: Table S7
Table S7. Evalutaion of data quality of suspect lists and prediction model performances.
Entry	Substance	Base ion	Prefered condition	Collision cross section (CCS)						Retention Index (RI)/Retention time (RT)b									Score
				Measured CCS (Å2)	Literature CCS (Å2)	Adduct	Relative deviation (%)	Predicted CCS (Å2)a	Relative deviation (%)	Measured Fiehn RI	Measured RT (min)	Literature RI	Type	Literature RT (min)	Deviation (min)	Predicted Kovats Ric	Predicted RT (min)	Deviation (min)	ScoreCCS	ScoreRT	ScoreSIRIUSd
1	1-(Perfluoro-n-octyl)hexadecane	[M-H]+	Dry	226.94				231.68	-2.05	669450	16.82					1977	17.75	-0.93
2	1-(Perfluorododecyl)tetradecane	[M-H]+	Dry	250.16				256.99	-2.66	722930	16.71					1977	17.75	-1.04
3	1-(Henicosafluorodecyl)hexadecane	[M-H]+	Dry	241.65				248.53	-2.77	702490	17.63					2067	18.62	-0.99
4	1-(Perfluorododecyl)-hexadec-1-ene	[M-H]+	Dry	255.25				263.42	-3.1	717200	17.99					2161	19.49	-1.5
5	1-(Perfluorododecyl)hexadecane	[M-H]+	Dry	256.66				264.16	-2.84	734390	18.41					2157	19.45	-1.04
6	PCB 3	M+.	Dry	137.62				139.56	-1.39	521320	13.21					1570	13.38	-0.17
7	PCB 4	M+.	Dry	137.64				144.05	-4.45	538390	13.62					1601	13.73	-0.11			84.44
8	PCB 7	M+.	Dry	137.98				145.89	-5.42	577170	14.56					1671	14.52	0.04			82.29
9	PCB 18	M+.	Dry	140.01				153.45	-8.76	613180	15.44					1755	15.45	-0.01			82
10	PCB 20	M+.	Dry	140.68				153.84	-8.55	660080	16.59					1862	16.59	0			83.33
11	PCB 28	M+.	Dry	142.54	144.79	M+.	-1.55	155.07	-9.49	653550	16.43	1857	Kovats	16.54	-0.11	1929	17.27	-0.84	100	100	86.14
12	PCB 40	M+.	Dry	144.96				160.64	-9.76	711890	17.86					1998	17.96	-0.1			86.02
13	PCB 52	M+.	Dry	149.21	151.98	M+.	-1.82	160.36	-7.94	680870	17.1	1964	Kovats	17.62	-0.52	1912	17.1	0	100	100	83.33
14	PCB 53	M+.	Dry	144.4				157.19	-8.14	659670	16.58					1867	16.65	-0.07			81.82
15	PCB 61	M+.	Dry	148.05				161.47	-8.31	728660	18.27					2050	18.46	-0.19			81.37
16	PCB 101	M+.	Dry	155.45	157.62	M+.	-1.38	167.95	-8.16	748730	18.76	2106	Kovats	18.98	-0.22	2059	18.54	0.22	100	100	86
17	PCB 110	M+.	Dry	152.9				167.51	-8.72	775830	19.42					2181	19.67	-0.25			85.86
18	PCB 118	M+.	Dry	156.06	158.16	M+.	-1.33	168.5	-8.2	796810	19.93	2233	Kovats	20.12	-0.19	2218	19.99	-0.06	100	100	80.39
19	PCB 128	M+.	Dry	158.12				171.7	-7.91	853340	21.3					2350	21.12	0.18			83.84
20	PCB136	M+.	Dry	155.08				172.08	-9.88	773770	19.37					2153	19.42	-0.05			83.33
21	PCB 138	M+.	Dry	159.68	162.22	M+.	-1.57	173.93	-8.19	833110	20.81	2334	Kovats	20.98	-0.17	2305	20.74	0.07	100	100	84
22	PCB 149	M+.	Dry	158.29				174.68	-9.38	793110	19.84					2173	19.59	0.25			84.85
23	PCB 153	M+.	Dry	161.05	163.51	M+.	-1.5	175.69	-8.33	812890	20.32	2279	Kovats	20.52	-0.2	2276	20.5	-0.18	100	100	83.51
24	PCB 170	M+.	Dry	165.18				177.62	-7	903690	22.52					2517	22.45	0.07			83.84
25	PCB 180	M+.	Dry	166.55	168.12	M+.	-0.93	178.37	-6.63	883480	22.03	2482	Kovats	22.18	-0.15	2502	22.33	-0.3	100	100	84.54
26	PCB 187	M+.	Dry	165.54				182.26	-9.17	843430	21.06					2432	21.78	-0.72			82.83
27	PCB 200	M+.	Dry	167.33				181.86	-7.99	891320	22.22					2503	22.35	-0.13			83.67
28	PCB 209	M+.	Dry	179.93				189.83	-5.22	999880	24.88					2974	25.8	-0.92
29	1,2,3,4-Tetrachlorobenzene	M+.	Dry	135.67				133.69	1.48	381120	9.99					1375	11.11	-1.12			87.69
30	Pentachlorobenzene	M+.	Dry	135.24				137.99	-1.99	487650	12.41	1527	Kovats	12.88	-0.47	1531	12.93	-0.52	0	100	76
31	Hexachlorobenzene	M+.	Dry	135.29				140.65	-3.81	578400	14.59	1678	Kovats	14.6	-0.01	1706	14.92	-0.33	100	100
32	2,4'-DDD	[M-CHCl2]+	Dry	140.45						777060	19.45					2146	19.35	0.1
33	2,4'-DDE	M+.	Dry	154.54				169.17	-8.6	745860	18.69					2120	19.11	-0.42			72.97
34	2,4'-DDT	[M-CCl3]+	Dry	140.36						806700	20.17					2165	19.52	0.65
35	4,4'-DDD	[M-CHCl2]+	Dry	142.2						803820	20.1					2014	18.12	1.98
36	4,4'-DDE	M+.	Dry	159.06				164.57	-3.35	771310	19.31					2267	20.42	-1.11			70.3
37	4,4'-DDT	[M-CCl3]+	Dry	140.31						833110	20.81					2280	20.53	0.28
38	α-Endosulfan	[M+H]+	Wet	163.16	166.32	[M+H]+	-1.9	175.08	-6.81	754880	18.91	2177	Kovats	19.63	-0.72	2179	19.65	-0.74	100	79	39.46
39	β-Endosulfan	[M+H]+	Wet	162.35	164.93	[M+H]+	-1.56	175.19	-7.33	801350	20.04	2203	Kovats	19.86	0.18	2179	19.65	0.39	100	100	28.27
40	α-Hexachlorocyclohexane	[M-H2Cl3]+	Dry	137.25						575930	14.53					1606	13.79	0.74
41	β-Hexachlorocyclohexane	[M-H2Cl3]+	Dry	138.19						597240	15.05					1606	13.79	1.26
42	γ-Hexachlorocyclohexane	[M-H2Cl3]+	Dry	137.38						605010	15.24					1606	13.79	1.45
43	Heptachlor	[M-H]+	Dry	157.41	155.14	M+.	1.46	167.45	-6	666190	16.74	1889	Kovats	16.87	-0.13	1876	16.74	0
44	Isodrin	M+.	Dry	150.98	153.87	M+.	-1.88	170.73	-12.2	719250	18.04	1973	Kovats	17.71	0.33	1992	17.9	0.14	100	100	38.35
45	Heptachlor-exo-epoxide	[M-H]+	Dry	151.86	157.61	M+.	-3.65	166.33	-8.7	726200	18.21	1993	Kovats	17.91	0.3	2105	18.97	-0.76
46	Endrin	[M+H]+	Wet	157.95	163.84	[M+H]+	-3.59	169.68	-6.91	776240	19.43	2157	Kovats	19.45	-0.02	2252	20.29	-0.86	0	100	43.26
47	Dieldrin	M+.	Dry	151.16	157.92	[M+H]+	-4.28	168.24	-10.2	793110	19.84	2127	Kovats	19.18	0.66	2252	20.29	-0.45	0	100	45.51
48	syn-Dodecachlorodimethanodibenzocyclooctane	[M-HCl2]+	Dry	211.86						1220030	31.22					3093	26.65	4.57
49	anti-Dodecachlorodimethanodibenzocyclooctane	[M-HCl2]+	Dry	214.39						1249210	32.47					3093	26.65	5.82
50	PBDE 28	M+.	Dry	154.31	156.47	M+.	-1.38	172.25	-10.4	802580	20.07	2245	Kovats	20.23	-0.16	2179	19.65	0.42	100	100	58.06
51	PBDE 35	M+.	Dry	154.86				176.15	-12.1	810830	20.27					2323	20.89	-0.62			61.19
52	PBDE 47	M+.	Dry	162.71	162.52	M+.	0.12	180.72	-9.97	889670	22.18	2492	Kovats	22.26	-0.08	2457	21.98	0.2	100	100	53.17
53	PBDE 49	M+.	Dry	163.07				178.81	-8.8	875640	21.84					2446	21.89	-0.05			47.18
54	PBDE 66	M+.	Dry	163.83	163.88	M+.	-0.03	183.52	-10.7	903280	22.51	2537	Kovats	22.61	-0.1	2500	22.32	0.19	100	100	47.55
55	PBDE 77	M+.	Dry	164.62				190.58	-13.6	924260	23.02					2640	23.39	-0.37			56.34
56	PBDE 85	M+.	Dry	170.22				197.36	-13.8	1004280	24.99					3008	26.04	-1.05			47.22
57	PBDE 99	M+.	Dry	169.31	170.49	M+.	-0.69	188.25	-10.1	971240	24.17	2757	Kovats	24.24	-0.07	2731	24.06	0.11	100	100	47.89
58	PBDE 100	M+.	Dry	169.85	168.11	M+.	1.04	184.88	-8.13	951700	23.69	2690	Kovats	23.76	-0.07	2682	23.7	-0.01	100	100	47.89
59	PBDE 153	M+.	Dry	180.67	177.57	M+.	1.75	203.18	-11.1	1043780	25.99	3015	Kovats	26.1	-0.11	3058	26.41	-0.42	100	100	52.42
60	PBDE 154	M+.	Dry	178.18	175.19	M+.	1.71	197.13	-9.61	1018620	25.35	2921	Kovats	25.42	-0.07	3105	26.75	-1.4	100	100	51.97
61	PBDE 173	M+.	Dry	185.08				216.4	-14.5	1191830	30.21					3506	29.87	0.34
62	PBDE 182	M+.	Dry	185.51				214.06	-13.3	1134220	28.43					3476	29.62	-1.19			49.61
63	PBDE 183	M+.	Dry	184.97	180.63	M+.	2.4	213.79	-13.5	1127230	28.23	3274	Kovats	28	0.23	3391	28.91	-0.68	59.73	100	49.61
64	PBDE 184	M+.	Dry	181.4	177	M+.	2.49	213.05	-14.9	1110460	27.76	3220	Kovats	27.59	0.17	3438	29.3	-1.54	51.41	100
65	PBDE 185	M+.	Dry	182.95				213.17	-14.2	1141110	28.63					3443	29.33	-0.7
66	PBDE 191	M+.	Dry	187.91				213.81	-12.1	1154940	29.04					3551	30.27	-1.23
67	Pentabromobenzene	M+.	Dry	135.24	130.33	M+.	3.77	170.78	-21.1	738890	18.52					2045	18.41	0.11	0	100	91.8
68	Hexabromobenzene	M+.	Dry	135.29	134.68	M+.	0.45	187.02	-25.3	873160	21.78					2363	21.23	0.55	0	100
69	Pentabromotoluene	M+.	Dry	140.29				180.57	-22.3	805880	20.15					2148	19.37	0.78	0	100	46.58
70	1,3,5-Tribromo-2-prop-2-enoxybenzene	[M-Br]+	Dry	136.27						604600	15.23					1727	15.14	0.09
71	2-Bromoallyl 2,4,6-tribromophenyl ether	[M-Br]+	Dry	143.35						724970	18.18					2043	18.39	-0.21
72	2,3-Dibromopropyl 2,4,6-tribromophenyl ether	C6H3Br3O+.	Dry	133.44						859540	21.45					2470	22.08	-0.63
73	2-Ethylhexyl-2,3,4,5-tetrabromobenzoate	C7H3Br4O2+	Dry	141.48						970830	24.16					2867	25.04	-0.88
74	Hexachlorocyclopentenyl-dibromocyclooctane	[M-CH4Cl2Br]+	Dry	152.06						982170	24.44					2570	22.86	1.58
75	1,2-Bis(2,4,6-tribromophenoxy)ethane	M+.	Dry	186.57	182.34	M+.	2.32	207.47	-10.1	1153950	29.01	3353	Kovats	28.61	0.4	3210	27.51	1.5	68.02	100	56.95
76	Bis(2-ethylhexyl) tetrabromophthalate	C8HBr4O3+	Dry	141.58						1189140	30.12					3737	32.09	-1.97
77	Tributyl phosphate	[M+H]+	Wet	167.02				165.2	1.1	545020	13.78	531757	Fiehn	13.46	0.32	1649	14.28	-0.5
78	Tris(2-chloroethyl) phosphate	[M+H]+	Wet	145.65	150.357	[M+H]+	-3.13	152.39	-4.42	599290	15.1	1740	Kovats	15.29	-0.19	1732	15.19	-0.09	0	100
79	Tris(1-chloro-2-propyl)phosphate	[M-C3H4Cl]+	Wet	160.76						613180	15.44					1807	16.01	-0.57
80	Trihexyl phosphate	[M+H]+	Wet	201				194.95	3.1	773770	19.37					2161	19.49	-0.12
81	Tris(1,3-dichloropropan-2-yl) phosphate	[M+H]+	Wet	175.08	175.183	[M+H]+	-0.06	175.28	-0.11	818250	20.45					2347	21.09	-0.64	100	100
82	Tris(2-butoxyethyl) phosphate	[M+H]+	Wet	198.91	197.817	[M+H]+	0.55	208.5	-4.6	843840	21.07	738905	Fiehn	18.52	2.55	2384	21.4	-0.33	100	0	74.19
83	Triphenylphosphate	[M+H]+	Wet	168.91	171.407	[M+H]+	-1.46	173.03	-2.38	845490	21.11	735188	Fiehn	18.43	2.68	2353	21.14	-0.03	100	0	98.99
84	2-Ethylhexyl diphenyl phosphate	[M-C8H15]+	Wet	149.25						852515	21.28					2408	21.59	-0.31
85	Tris(2-ethylhexyl) phosphate	[M+H]+	Wet	221.61	220.38	[M+H]+	0.56	223.08	-0.66	860780	21.48	2463	Kovats	22.03	-0.55	2486	22.21	-0.73	100	100
86	Tritolyl phosphate	[M+H]+	Wet	188.79				185.9	1.55	954150	23.75					2651	23.47	0.28			60.94
87	Dibenzothiophene	M+.	Dry	137.55				132.06	4.16	605420	15.25					1777	15.69	-0.44			76.92
88	Phenanthrene	M+.	Dry	137.89				132.06	4.41	618490	15.57					1664	14.45	1.12			78.31
89	Anthracene	M+.	Dry	138				133.34	3.49	623390	15.69					1761	15.52	0.17			78.21
90	Fluoranthene	M+.	Dry	138.02				137.79	0.17	733160	18.38					1936	17.34	1.04			78.16
91	Pyrene	M+.	Dry	137.65				138.59	-0.68	754470	18.9					2121	19.12	-0.22			94.94
92	Benzo(c)phenanthrene	M+.	Dry	140.99				146.11	-3.5	852510	21.28					2308	20.77	0.51			96.39
93	Benzo(a)anthracene	M+.	Dry	140.47	144.42	[M+H]+	-2.74	146.71	-4.25	873160	21.78	2430	Kovats	21.77	0.01	2338	21.02	0.76	26.49	100	94.05
94	Chrysene	M+.	Dry	141.28	143.58	M+.	-1.6	145.68	-3.98	876470	21.86	2406	Kovats	21.57	0.29	2422	21.7	0.16	100	100	97.56
95	Benzo(b)fluoranthene	M+.	Dry	145.46				152.89	-4.86	971240	24.17					2583	22.96	1.21
96	Benzo(k)fluoranthene	M+.	Dry	145.45				153.28	-5.11	974080	24.24					2633	23.33	0.91
97	Benzo(e)pyrene	M+.	Dry	142.88				152.88	-6.54	993460	24.72					2638	23.37	1.35			84.44
98	Benzo(a)pyrene	M+.	Dry	143.28				152.88	-6.28	997870	24.83					2709	23.9	0.93			86.52
99	Perylene	M+.	Dry	143.02				152.46	-6.19	1004280	24.99					2602	23.1	1.89			82.95
100	Benzo(g,h,i)perylene	M+.	Dry	150.71	154.455	M+.	-2.42	161.26	-6.54	1086190	27.1	3115	Kovats	26.82	0.28	2876	25.1	2	57.53	100	86.21
101	Indeno(1,2,3-cd)pyrene	M+.	Dry	148.24	156.69	M+.	-5.39	160.66	-7.73	1108290	27.7	3131	Kovats	26.93	0.77	2798	24.54	3.16	0	100	85.87
102	Dibenzo(a,h)anthracene	M+.	Dry	154.91	160.895	M+.	-3.72	160.72	-3.61	1088800	27.17	3089	Kovats	26.63	0.54	2876	25.1	2.07	0	100	84.09
Notes:
a. CCS values of [M+H]+ were predicted according to Zhang et al, assuming differences among [M+H]+, M+., and [M-H]+ fell within measurement uncertainties.
Zhang, H.; Luo, M.; Wang, H.; Ren, F.; Yin, Y.; Zhu, Z. AllCCS2: Curation of ion mobility collision cross-section atlas for small molecules using comprehensive molecular representations. Anal. Chem. 2023, 95, 13913–13921.
b. The conversion betwen retention times and Fiehn retention indices is described in Section C and Table S1-3 in Supporting Information, based on Kind et al.:
Kind, T.; Wohlgemuth, G.; Lee, D.; Lu, Y.; Palazoglu, M.; Shahbaz, S.; Fiehn, O. FiehnLib: Mass spectral and retention index libraries for metabolomics based on quadrupole and time-of-flight gas chromatography/mass Spectrometry. Anal. Chem. 2009, 81, 10038–10048.
c. Kovats RIs were predicted according to Matyushin et al.
Matyushin, D.; Sholokhova, A.; Buryak, A. A deep convolutional neural network for the estimation of gas chromatographic retention indices. J. Chromatogr. A. 2019, 1607, 460395.
d. SIRIUS+CSI:FingerID (version 5.8.6) was used to estimate MS2 similarity scores.
Dührkop, K.; Fleischauer, M.; Ludwig, M.; Aksenov, A.; Melnik, A.; Meusel, M.; Dorrestein, P.; Rousu, J.; Böcker, S. SIRIUS 4: A rapid tool for turning tandem mass spectra into metabolite structure information. Nat. Methods. 2019, 16, 299–302.
Abbreviation:
PCB: Polychlorinated biphenyl
DDD: Dichlorodiphenyldichloroethane
DDE: Dichlorodiphenyldichloroethylene
DDT: Dichlorodiphenyltrichloroethane
PBDE: Polybrominated diphenyl ether

## Sheet: Table S8
Table S8. Highest-scoring candidates in sediment samples.
Entry	Substance	True/False	Molecular ions					Retention time (RT)			Collision cross section (CCS)			Fragments	Multidimensional scores (%)
			Adduct	Observed mass (Da)	Reference mass (Da)	Error (ppm)	Isotopic error (%)	Observed RT (min)	Reference RT (min)	ScoreRT (%)	Observed CCS (Å2)	Reference CCS (Å2)	ScoreCCS (%)	ScoreSIRIUS (%)
The fortified sediment samples
1	PCB 153	TRUE	M+.	359.842	359.841	2.5	1.29	20.32	20.52	100	162.34	163.51	100	80.85	92.3
2	PCB 138	TRUE	M+.	359.842	359.841	2.78	1.13	20.81	20.98	100	160.22	162.22	100	78.57	91.4
3	PCB 101	TRUE	M+.	325.881	325.88	2.45	0.92	18.76	18.98	100	154.32	157.62	91	79.21	88.1
4	PBDE 28	TRUE	M+.	405.804	405.802	4.68	2.6	20.06	20.23	100	155.29	156.47	100	62.04	84.8
5	Benzo(g,h,i)perylene	TRUE	M+.	276.094	276.093	3.98	1.23	27.1	26.82	100	150.93	154.46	72	82.95	82
6	PBDE 99	TRUE	M+.	563.623	563.621	3.37	0.67	24.16	24.24	100	172.31	170.49	100	46.92	78.8
7	Hexachlorobenzene	TRUE	M+.	283.811	283.81	4.58053	0.39	14.58	14.6	100	136.61	134.68	100	0	60
8	PCB 118	TRUE	M+.	325.881	325.88	2.45	1.67	19.93	20.12	100	156.51	158.16	100	0	60
9	Tris(1,3-dichloropropan-2-yl) phosphate	TRUE	[M+H]+	430.89	430.889	1.86	2.03	20.45	21.09	100	175.08	175.18	100	0	60
10	PBDE 47	TRUE	M+.	485.713	485.711	4.94	1.42	22.17	22.26	100	162.89	162.52	100	0	60
11	PBDE 66	TRUE	M+.	485.713	485.711	4.94	2.13	22.5	22.61	100	162.89	163.88	100	0	60
12	PBDE 100	TRUE	M+.	563.623	563.621	3.19	1.7	23.68	23.76	100	170.34	168.11	100	0	60
13	PBDE 154	TRUE	M+.	643.531	643.53	2.49	1.23	25.33	25.42	100	177.59	175.19	100	0	60
14	PBDE 153	TRUE	M+.	643.531	643.53	2.64	0.44	25.99	26.1	100	179.49	177.57	100	0	60
15	1,2-Bis(2,4,6-tribromophenoxy)ethane	TRUE	M+.	687.558	687.556	3.05	3.26	29.01	28.61	100	184.84	182.34	100	0	60
16	PCB 28	FALSE	M+.	255.962	255.961	3.75	2.17	16.6	16.54	100	142.13	144.79	100	85.86	94.3
17	PCB 180	FALSE	M+.	393.803	393.802	3.81	1.77	22.51	22.18	100	165.98	168.12	100	82.47	93
18	PCB 52	FALSE	M+.	291.92	291.919	2.4	1.09	17.73	17.62	100	148.27	151.98	56	80	74.4
19	PBDE 184	FALSE	M+.	721.442	721.44	3.19	3.65	27.76	28	100	180.96	180.63	100	0	60
The reference standard material 1941b samples
1	PCB 118	TRUE	M+.	325.88	325.88	1.53	0.71	19.94	20.12	100	156.51	158.16	100	81.63	92.7
2	PCB 180	TRUE	M+.	393.803	393.802	3.05	0.79	22.03	22.18	100	165.98	168.12	100	79.38	91.8
3	PCB 138	TRUE	M+.	359.842	359.841	1.95	0.28	20.82	20.98	100	160.22	162.22	100	78.57	91.4
4	Benzo(g,h,i)perylene	TRUE	M+.	276.094	276.093	2.54	0.11	27.1	26.82	100	150.93	154.5	72	89.66	84.7
5	Hexachlorobenzene	TRUE	M+.	283.811	283.81	3.88	0.33	14.59	14.6	100	136.61	134.68	100	0	60
6	PBDE 28	TRUE	M+.	405.804	405.802	3.45	1.68	20.07	20.23	100	155.29	156.47	100	0	60
7	Tris(1,3-dichloropropan-2-yl) phosphate	TRUE	[M+H]+	430.889	430.889	-0.23	2.19	20.45	21.09	100	175.52	175.18	100	0	60
8	PBDE 47	TRUE	M+.	485.712	485.711	3.09	0.59	22.18	22.26	100	162.89	162.52	100	0	60
9	PBDE 99	TRUE	M+.	563.622	563.621	1.6	4.61	24.16	24.24	100	172.31	170.49	100	0	60
10	Benzo(a)anthracene	FALSE	M+.	228.094	228.093	2.63	0.31	21.27	21.77	100	142.99	144.42	100	89.17	95.7
11	PCB 28	FALSE	M+.	255.961	255.961	1.95	1.63	16.25	16.54	100	142.13	144.79	100	86.87	94.7
12	PCB 153	FALSE	M+.	359.842	359.841	1.67	0.68	20.57	20.52	100	160.22	163.51	99	81.11	92
13	PCB 101	FALSE	M+.	325.881	325.88	1.84	1.46	19.43	18.98	100	154.32	157.62	91	80.5	88.6
14	PCB 52	FALSE	M+.	291.919	291.919	1.03	1.2	17.24	17.62	100	148.27	151.98	56	84.95	76.4
Abbreviation:
PCB: Polychlorinated biphenyl
PBDE: Polybrominated diphenyl ether
